# Supplementary material for: Network of small no-take marine reserves reveals greater abundance and body size of fisheries target species
Source: PLoS One. 2019 Jan 10;14(1):e0204970. doi: 10.1371/journal.pone.0204970 (PMC6328244; doi:10.1371/journal.pone.0204970)
Supplement: S2 Table — (TXT) [file pone.0204970.s002.txt]

OpCodeDetailed	Family	Genus	Species	Abundance	Feeding.guild	Target
Saida1AlcatrazesBRUV1.Mar2016	Acanthuridae	Acanthurus	Acanthurus chirurgus	12	Roving herbivore	N
Saida1AlcatrazesBRUV1.Mar2016	Carangidae	Caranx	Caranx crysos	9	Carnivore	Y
Saida1AlcatrazesBRUV1.Mar2016	Carangidae	Pseudocaranx	Pseudocaranx dentex	7	Mobile invertebrate feeder	Y
Saida1AlcatrazesBRUV1.Mar2016	Chaetodontidae	Chaetodon	Chaetodon striatus	1	Sessile invertebrate feeder	N
Saida1AlcatrazesBRUV1.Mar2016	Epinephelidae	Epinephelus	Epinephelus marginatus	2	Carnivore	Y
Saida1AlcatrazesBRUV1.Mar2016	Epinephelidae	Mycteroperca	Mycteroperca acutirostris	2	Carnivore	Y
Saida1AlcatrazesBRUV1.Mar2016	Gymnuridae	Gymnura	Gymnura altavela	1	Piscivore	Y
Saida1AlcatrazesBRUV1.Mar2016	Haemulidae	Anisotremus	Anisotremus virginicus	1	Mobile invertebrate feeder	Y
Saida1AlcatrazesBRUV1.Mar2016	Haemulidae	Haemulon	Haemulon aurolineatum	39	Mobile invertebrate feeder	Y
Saida1AlcatrazesBRUV1.Mar2016	Haemulidae	Haemulon	Haemulon plumieri	1	Mobile invertebrate feeder	Y
Saida1AlcatrazesBRUV1.Mar2016	Holocentridae	Holocentrus	Holocentrus adscensionis	26	Mobile invertebrate feeder	N
Saida1AlcatrazesBRUV1.Mar2016	Kyphosidae	Kyphosus	Kyphosus sp.	4	Roving herbivore	Y
Saida1AlcatrazesBRUV1.Mar2016	Labridae	Bodianus	Bodianus pulchellus	1	Mobile invertebrate feeder	Y
Saida1AlcatrazesBRUV1.Mar2016	Labridae	Bodianus	Bodianus rufus	1	Mobile invertebrate feeder	Y
Saida1AlcatrazesBRUV1.Mar2016	Labridae	Clepticus	Clepticus brasiliensis	1	Planktivore	N
Saida1AlcatrazesBRUV1.Mar2016	Labridae	Halichoeres	Halichoeres brasiliensis	1	Mobile invertebrate feeder	Y
Saida1AlcatrazesBRUV1.Mar2016	Labridae	Halichoeres	Halichoeres poeyi	1	Mobile invertebrate feeder	N
Saida1AlcatrazesBRUV1.Mar2016	Malacanthidae	Malacanthus	Malacanthus plumieri	2	Carnivore	N
Saida1AlcatrazesBRUV1.Mar2016	Muraenidae	Gymnothorax	Gymnothorax funebris	1	Carnivore	Y
Saida1AlcatrazesBRUV1.Mar2016	Muraenidae	Gymnothorax	Gymnothorax moringa	1	Carnivore	Y
Saida1AlcatrazesBRUV1.Mar2016	Muraenidae	Gymnothorax	Gymnothorax vicinus	1	Carnivore	Y
Saida1AlcatrazesBRUV1.Mar2016	Pomacanthidae	Pomacanthus	Pomacanthus paru	2	Omnivore	N
Saida1AlcatrazesBRUV1.Mar2016	Pomacentridae	Abudefduf	Abudefduf saxatilis	2	Omnivore	N
Saida1AlcatrazesBRUV1.Mar2016	Rachycentridae	Rachycentron	Rachycentron canadum	1	Carnivore	Y
Saida1AlcatrazesBRUV1.Mar2016	Scaridae	Sparisoma	Sparisoma axillare	1	Roving herbivore	Y
Saida1AlcatrazesBRUV1.Mar2016	Sparidae	Diplodus	Diplodus argenteus	5	Omnivore	Y
Saida1AlcatrazesBRUV2.Mar2016	Carangidae	Carangoides	Caranx crysos	5	Carnivore	Y
Saida1AlcatrazesBRUV2.Mar2016	Carangidae	Caranx	Caranx latus	14	Carnivore	Y
Saida1AlcatrazesBRUV2.Mar2016	Carangidae	Seriola	Seriola lalandi	4	Carnivore	Y
Saida1AlcatrazesBRUV2.Mar2016	Chaetodontidae	Chaetodon	Chaetodon striatus	2	Sessile invertebrate feeder	N
Saida1AlcatrazesBRUV2.Mar2016	Epinephelidae	Epinephelus	Epinephelus marginatus	1	Carnivore	Y
Saida1AlcatrazesBRUV2.Mar2016	Haemulidae	Haemulon	Haemulon aurolineatum	9	Mobile invertebrate feeder	Y
Saida1AlcatrazesBRUV2.Mar2016	Holocentridae	Holocentrus	Holocentrus adscensionis	11	Mobile invertebrate feeder	N
Saida1AlcatrazesBRUV2.Mar2016	Kyphosidae	Kyphosus	Kyphosus sp.	1	Roving herbivore	Y
Saida1AlcatrazesBRUV2.Mar2016	Lutjanidae	Rhomboplites	Rhomboplites aurorubens	5	Carnivore	Y
Saida1AlcatrazesBRUV2.Mar2016	Muraenidae	Gymnothorax	Gymnothorax moringa	2	Carnivore	Y
Saida1AlcatrazesBRUV2.Mar2016	Pomacanthidae	Pomacanthus	Pomacanthus paru	1	Omnivore	N
Saida1AlcatrazesBRUV2.Mar2016	Pomacentridae	Abudefduf	Abudefduf saxatilis	9	Omnivore	N
Saida1AlcatrazesBRUV2.Mar2016	Pomacentridae	Chromis	Chromis multilineata	12	Planktivore	N
Saida1AlcatrazesDOV1.Mar2016	Blenniidae	Parablennius	Parablennius sp.	1	Omnivore	N
Saida1AlcatrazesDOV1.Mar2016	Gobiidae	Coryphopterus	Coryphopterus sp.	2	Mobile invertebrate feeder	N
Saida1AlcatrazesDOV1.Mar2016	Haemulidae	Haemulon	Haemulon aurolineatum	8	Mobile invertebrate feeder	Y
Saida1AlcatrazesDOV1.Mar2016	Haemulidae	Haemulon	Haemulon steindachneri	2	Mobile invertebrate feeder	Y
Saida1AlcatrazesDOV1.Mar2016	Holocentridae	Holocentrus	Holocentrus adscensionis	10	Mobile invertebrate feeder	N
Saida1AlcatrazesDOV1.Mar2016	Labridae	Bodianus	Bodianus pulchellus	4	Mobile invertebrate feeder	Y
Saida1AlcatrazesDOV1.Mar2016	Labridae	Halichoeres	Halichoeres brasiliensis	1	Mobile invertebrate feeder	Y
Saida1AlcatrazesDOV1.Mar2016	Pomacanthidae	Pomacanthus	Pomacanthus paru	2	Omnivore	N
Saida1AlcatrazesDOV1.Mar2016	Pomacentridae	Abudefduf	Abudefduf saxatilis	2	Omnivore	N
Saida1AlcatrazesDOV1.Mar2016	Pomacentridae	Stegastes	Stegastes fuscus	18	Territorial herbivore	N
Saida1AlcatrazesDOV1.Mar2016	Sparidae	Diplodus	Diplodus argenteus	2	Omnivore	Y
Saida1AlcatrazesDOV1.Mar2016	Tetraodontidae	Canthigaster	Canthigaster figueiredoi	2	Omnivore	N
Saida1AlcatrazesDOV2.Mar2016	Blenniidae	Parablennius	Parablennius sp.	1	Omnivore	N
Saida1AlcatrazesDOV2.Mar2016	Engraulidae			3
Saida1AlcatrazesDOV2.Mar2016	Haemulidae	Anisotremus	Anisotremus surinamensis	1	Mobile invertebrate feeder	Y
Saida1AlcatrazesDOV2.Mar2016	Labridae	Bodianus	Bodianus pulchellus	3	Mobile invertebrate feeder	Y
Saida1AlcatrazesDOV2.Mar2016	Labridae	Halichoeres	Halichoeres poeyi	6	Mobile invertebrate feeder	N
Saida1AlcatrazesDOV2.Mar2016	Lutjanidae	Rhomboplites	Rhomboplites aurorubens	2	Carnivore	Y
Saida1AlcatrazesDOV2.Mar2016	Pomacentridae	Stegastes	Stegastes fuscus	8	Territorial herbivore	N
Saida1AlcatrazesDOV2.Mar2016	Scaridae	Sparisoma	Sparisoma frondosum	1	Roving herbivore	Y
Saida1AlcatrazesDOV3.Mar2016	Carangidae	Decapterus	Decapterus sp.	4	Planktivore	Y
Saida1AlcatrazesDOV3.Mar2016	Gobiidae	Coryphopterus	Coryphopterus sp.	7	Mobile invertebrate feeder	N
Saida1AlcatrazesDOV3.Mar2016	Haemulidae	Haemulon	Haemulon parra	7	Mobile invertebrate feeder	Y
Saida1AlcatrazesDOV3.Mar2016	Holocentridae	Holocentrus	Holocentrus adscensionis	8	Mobile invertebrate feeder	N
Saida1AlcatrazesDOV3.Mar2016	Labridae	Bodianus	Bodianus pulchellus	2	Mobile invertebrate feeder	Y
Saida1AlcatrazesDOV3.Mar2016	Labridae	Halichoeres	Halichoeres dimidiatus	2	Mobile invertebrate feeder	N
Saida1AlcatrazesDOV3.Mar2016	Malacanthidae	Malacanthus	Malacanthus plumieri	2	Carnivore	N
Saida1AlcatrazesDOV3.Mar2016	Pomacanthidae	Pomacanthus	Pomacanthus paru	1	Omnivore	N
Saida1AlcatrazesDOV3.Mar2016	Pomacentridae	Stegastes	Stegastes fuscus	8	Territorial herbivore	N
Saida1AlcatrazesDOV3.Mar2016	Sciaenidae	Odontoscion	Odontoscion dentex	2	Carnivore	Y
Saida1AlcatrazesDOV3.Mar2016	Synodontidae	Synodus	Synodus sp.	2	Piscivore	N
Saida1AlcatrazesDOV4.Mar2016	Carangidae	Caranx	Caranx crysos	1	Carnivore	Y
Saida1AlcatrazesDOV4.Mar2016	Carangidae	Caranx	Caranx latus	9	Carnivore	Y
Saida1AlcatrazesDOV4.Mar2016	Chaetodontidae	Chaetodon	Chaetodon striatus	2	Sessile invertebrate feeder	N
Saida1AlcatrazesDOV4.Mar2016	Epinephelidae	Epinephelus	Epinephelus marginatus	2	Carnivore	Y
Saida1AlcatrazesDOV4.Mar2016	Haemulidae	Anisotremus	Anisotremus virginicus	1	Mobile invertebrate feeder	Y
Saida1AlcatrazesDOV4.Mar2016	Haemulidae	Haemulon	Haemulon aurolineatum	4	Mobile invertebrate feeder	Y
Saida1AlcatrazesDOV4.Mar2016	Haemulidae	Haemulon	Haemulon steindachneri	1	Mobile invertebrate feeder	Y
Saida1AlcatrazesDOV4.Mar2016	Holocentridae	Holocentrus	Holocentrus adscensionis	5	Mobile invertebrate feeder	N
Saida1AlcatrazesDOV4.Mar2016	Kyphosidae	Kyphosus	Kyphosus sp.	2	Roving herbivore	Y
Saida1AlcatrazesDOV4.Mar2016	Pempheridae	Pempheris	Pempheris schomburgkii	2	Planktivore	N
Saida1AlcatrazesDOV4.Mar2016	Pomacanthidae	Pomacanthus	Pomacanthus paru	3	Omnivore	N
Saida1AlcatrazesDOV4.Mar2016	Pomacentridae	Abudefduf	Abudefduf saxatilis	40	Omnivore	N
Saida1AlcatrazesDOV4.Mar2016	Pomacentridae	Chromis	Chromis multilineata	4	Planktivore	N
Saida1AlcatrazesDOV4.Mar2016	Pomacentridae	Stegastes	Stegastes fuscus	18	Territorial herbivore	N
Saida1AlcatrazesDOV4.Mar2016	Sparidae	Diplodus	Diplodus argenteus	2	Omnivore	Y
Saida1AlcatrazesDOV5.Mar2016	Carangidae	Seriola	Seriola sp.	12	Carnivore	Y
Saida1AlcatrazesDOV5.Mar2016	Clupeidae			4
Saida1AlcatrazesDOV5.Mar2016	Haemulidae	Anisotremus	Anisotremus virginicus	4	Mobile invertebrate feeder	Y
Saida1AlcatrazesDOV5.Mar2016	Haemulidae	Haemulon	Haemulon aurolineatum	7	Mobile invertebrate feeder	Y
Saida1AlcatrazesDOV5.Mar2016	Holocentridae	Holocentrus	Holocentrus adscensionis	6	Mobile invertebrate feeder	N
Saida1AlcatrazesDOV5.Mar2016	Labridae	Bodianus	Bodianus pulchellus	2	Mobile invertebrate feeder	Y
Saida1AlcatrazesDOV5.Mar2016	Lutjanidae	Rhomboplites	Rhomboplites aurorubens	4	Carnivore	Y
Saida1AlcatrazesDOV5.Mar2016	Pomacanthidae	Pomacanthus	Pomacanthus paru	4	Omnivore	N
Saida1AlcatrazesDOV5.Mar2016	Pomacentridae	Abudefduf	Abudefduf saxatilis	31	Omnivore	N
Saida1AlcatrazesDOV5.Mar2016	Pomacentridae	Chromis	Chromis multilineata	11	Planktivore	N
Saida1AlcatrazesDOV5.Mar2016	Pomacentridae	Stegastes	Stegastes fuscus	13	Territorial herbivore	N
Saida1AlcatrazesDOV5.Mar2016	Sciaenidae	Odontoscion	Odontoscion dentex	2	Carnivore	Y
Saida1AlcatrazesDOV5.Mar2016	Tetraodontidae	Canthigaster	Canthigaster figueiredoi	2	Omnivore	N
Saida1AlcatrazesDOV6.Mar2016	Carangidae	Carangoides	Caranx crysos	4	Carnivore	Y
Saida1AlcatrazesDOV6.Mar2016	Carangidae	Caranx	Caranx latus	6	Carnivore	Y
Saida1AlcatrazesDOV6.Mar2016	Carangidae	Decapterus	Decapterus punctatus	4	Planktivore	Y
Saida1AlcatrazesDOV6.Mar2016	Epinephelidae	Epinephelus	Epinephelus marginatus	4	Carnivore	Y
Saida1AlcatrazesDOV6.Mar2016	Epinephelidae	Mycteroperca	Mycteroperca acutirostris	2	Carnivore	Y
Saida1AlcatrazesDOV6.Mar2016	Haemulidae	Anisotremus	Anisotremus virginicus	2	Mobile invertebrate feeder	Y
Saida1AlcatrazesDOV6.Mar2016	Haemulidae	Haemulon	Haemulon aurolineatum	21	Mobile invertebrate feeder	Y
Saida1AlcatrazesDOV6.Mar2016	Holocentridae	Holocentrus	Holocentrus adscensionis	4	Mobile invertebrate feeder	N
Saida1AlcatrazesDOV6.Mar2016	Kyphosidae	Kyphosus	Kyphosus sectatrix	1	Roving herbivore	Y
Saida1AlcatrazesDOV6.Mar2016	Labridae	Halichoeres	Halichoeres poeyi	1	Mobile invertebrate feeder	N
Saida1AlcatrazesDOV6.Mar2016	Monacanthidae	Cantherhines	Cantherhines pullus	2	Omnivore	N
Saida1AlcatrazesDOV6.Mar2016	Mullidae	Pseudupeneus	Pseudupeneus maculatus	2	Mobile invertebrate feeder	Y
Saida1AlcatrazesDOV6.Mar2016	Pomacanthidae	Pomacanthus	Pomacanthus paru	8	Omnivore	N
Saida1AlcatrazesDOV6.Mar2016	Pomacentridae	Abudefduf	Abudefduf saxatilis	23	Omnivore	N
Saida1AlcatrazesDOV6.Mar2016	Pomacentridae	Chromis	Chromis multilineata	2	Planktivore	N
Saida1AlcatrazesDOV6.Mar2016	Pomacentridae	Stegastes	Stegastes fuscus	17	Territorial herbivore	N
Saida1AlcatrazesDOV6.Mar2016	Scaridae	Sparisoma	Sparisoma tuiupiranga	2	Roving herbivore	Y
Saida1AlcatrazesDOV6.Mar2016	Sciaenidae	Odontoscion	Odontoscion dentex	3	Carnivore	Y
Saida1BuziosBRUV1.Mar2016	Acanthuridae	Acanthurus	Acanthurus bahianus	4	Roving herbivore	N
Saida1BuziosBRUV1.Mar2016	Acanthuridae	Acanthurus	Acanthurus sp.	2	Roving herbivore	N
Saida1BuziosBRUV1.Mar2016	Balistidae	Balistes	Balistes vetula	1	Omnivore	Y
Saida1BuziosBRUV1.Mar2016	Carangidae	Caranx	Carangoides bartholomaei	1	Carnivore	Y
Saida1BuziosBRUV1.Mar2016	Carangidae	Caranx	Caranx latus	3	Carnivore	Y
Saida1BuziosBRUV1.Mar2016	Chaetodontidae	Chaetodon	Chaetodon striatus	2	Sessile invertebrate feeder	N
Saida1BuziosBRUV1.Mar2016	Epinephelidae	Epinephelus	Epinephelus marginatus	4	Carnivore	Y
Saida1BuziosBRUV1.Mar2016	Epinephelidae	Mycteroperca	Mycteroperca acutirostris	1	Carnivore	Y
Saida1BuziosBRUV1.Mar2016	Epinephelidae	Mycteroperca	Mycteroperca bonaci	2	Carnivore	Y
Saida1BuziosBRUV1.Mar2016	Haemulidae	Anisotremus	Anisotremus surinamensis	1	Mobile invertebrate feeder	Y
Saida1BuziosBRUV1.Mar2016	Haemulidae	Haemulon	Haemulon aurolineatum	4	Mobile invertebrate feeder	Y
Saida1BuziosBRUV1.Mar2016	Haemulidae	Haemulon	Haemulon steindachneri	1	Mobile invertebrate feeder	Y
Saida1BuziosBRUV1.Mar2016	Holocentridae	Holocentrus	Holocentrus adscensionis	3	Mobile invertebrate feeder	N
Saida1BuziosBRUV1.Mar2016	Kyphosidae	Kyphosus	Kyphosus sp.	2	Roving herbivore	Y
Saida1BuziosBRUV1.Mar2016	Labridae	Bodianus	Bodianus pulchellus	1	Mobile invertebrate feeder	Y
Saida1BuziosBRUV1.Mar2016	Labridae	Bodianus	Bodianus rufus	2	Mobile invertebrate feeder	Y
Saida1BuziosBRUV1.Mar2016	Labridae	Halichoeres	Halichoeres poeyi	4	Mobile invertebrate feeder	N
Saida1BuziosBRUV1.Mar2016	Monacanthidae	Cantherhines	Cantherhines macrocerus	1	Omnivore	N
Saida1BuziosBRUV1.Mar2016	Monacanthidae	Cantherhines	Cantherhines pullus	1	Omnivore	N
Saida1BuziosBRUV1.Mar2016	Mugilidae	Mugil	Mugil sp.	2	Omnivore	Y
Saida1BuziosBRUV1.Mar2016	Mullidae	Pseudupeneus	Pseudupeneus maculatus	1	Mobile invertebrate feeder	Y
Saida1BuziosBRUV1.Mar2016	Muraenidae	Gymnothorax	Gymnothorax funebris	1	Carnivore	Y
Saida1BuziosBRUV1.Mar2016	Pomacanthidae	Pomacanthus	Pomacanthus paru	1	Omnivore	N
Saida1BuziosBRUV1.Mar2016	Pomacentridae	Abudefduf	Abudefduf saxatilis	5	Omnivore	N
Saida1BuziosBRUV1.Mar2016	Pomacentridae	Chromis	Chromis multilineata	1	Planktivore	N
Saida1BuziosBRUV1.Mar2016	Pomacentridae	Stegastes	Stegastes fuscus	1	Territorial herbivore	N
Saida1BuziosBRUV1.Mar2016	Sparidae	Diplodus	Diplodus argenteus	1	Omnivore	Y
Saida1BuziosBRUV1.Mar2016	Tetraodontidae	Canthigaster	Canthigaster figueiredoi	1	Omnivore	N
Saida1BuziosBRUV1.Mar2016	Tetraodontidae	Sphoeroides	Sphoeroides spengleri	1	Mobile invertebrate feeder	N
Saida1BuziosBRUV2.Mar2016	Balistidae	Balistes	Balistes vetula	1	Omnivore	Y
Saida1BuziosBRUV2.Mar2016	Carangidae	Caranx	Caranx latus	4	Carnivore	Y
Saida1BuziosBRUV2.Mar2016	Chaetodontidae	Chaetodon	Chaetodon striatus	2	Sessile invertebrate feeder	N
Saida1BuziosBRUV2.Mar2016	Epinephelidae	Epinephelus	Epinephelus marginatus	4	Carnivore	Y
Saida1BuziosBRUV2.Mar2016	Epinephelidae	Mycteroperca	Mycteroperca acutirostris	1	Carnivore	Y
Saida1BuziosBRUV2.Mar2016	Haemulidae	Haemulon	Haemulon aurolineatum	13	Mobile invertebrate feeder	Y
Saida1BuziosBRUV2.Mar2016	Holocentridae	Holocentrus	Holocentrus adscensionis	2	Mobile invertebrate feeder	N
Saida1BuziosBRUV2.Mar2016	Labridae	Bodianus	Bodianus pulchellus	1	Mobile invertebrate feeder	Y
Saida1BuziosBRUV2.Mar2016	Labridae	Bodianus	Bodianus rufus	1	Mobile invertebrate feeder	Y
Saida1BuziosBRUV2.Mar2016	Labridae	Halichoeres	Halichoeres poeyi	1	Mobile invertebrate feeder	N
Saida1BuziosBRUV2.Mar2016	Malacanthidae	Malacanthus	Malacanthus plumieri	1	Carnivore	N
Saida1BuziosBRUV2.Mar2016	Mullidae	Pseudupeneus	Pseudupeneus maculatus	1	Mobile invertebrate feeder	Y
Saida1BuziosBRUV2.Mar2016	Pomacanthidae	Pomacanthus	Pomacanthus paru	1	Omnivore	N
Saida1BuziosBRUV2.Mar2016	Tetraodontidae	Canthigaster	Canthigaster figueiredoi	1	Omnivore	N
Saida1BuziosDOV1.Mar2016	Acanthuridae	Acanthurus	Acanthurus chirurgus	2	Roving herbivore	N
Saida1BuziosDOV1.Mar2016	Balistidae	Balistes	Balistes vetula	1	Omnivore	Y
Saida1BuziosDOV1.Mar2016	Blenniidae	Parablennius	Parablennius sp.	1	Omnivore	N
Saida1BuziosDOV1.Mar2016	Bothidae	Bothus	Bothus ocellatus	1	Carnivore	N
Saida1BuziosDOV1.Mar2016	Carangidae	Caranx	Caranx latus	1	Carnivore	Y
Saida1BuziosDOV1.Mar2016	Chaetodontidae	Chaetodon	Chaetodon striatus	1	Sessile invertebrate feeder	N
Saida1BuziosDOV1.Mar2016	Dactylopteridae	Dactylopterus	Dactylopterus volitans	1	Mobile invertebrate feeder	Y
Saida1BuziosDOV1.Mar2016	Epinephelidae	Epinephelus	Epinephelus marginatus	1	Carnivore	Y
Saida1BuziosDOV1.Mar2016	Gobiidae	Coryphopterus	Coryphopterus sp.	2	Mobile invertebrate feeder	N
Saida1BuziosDOV1.Mar2016	Haemulidae	Anisotremus	Anisotremus virginicus	1	Mobile invertebrate feeder	Y
Saida1BuziosDOV1.Mar2016	Haemulidae	Haemulon	Haemulon aurolineatum	56	Mobile invertebrate feeder	Y
Saida1BuziosDOV1.Mar2016	Labridae	Halichoeres	Halichoeres poeyi	28	Mobile invertebrate feeder	N
Saida1BuziosDOV1.Mar2016	Pomacanthidae	Pomacanthus	Pomacanthus paru	1	Omnivore	N
Saida1BuziosDOV1.Mar2016	Pomacentridae	Abudefduf	Abudefduf saxatilis	12	Omnivore	N
Saida1BuziosDOV1.Mar2016	Pomacentridae	Stegastes	Stegastes fuscus	1	Territorial herbivore	N
Saida1BuziosDOV1.Mar2016	Scaridae	Scarus	Scarus trispinosus	1	Roving herbivore	Y
Saida1BuziosDOV1.Mar2016	Scaridae	Sparisoma	Sparisoma axillare	17	Roving herbivore	Y
Saida1BuziosDOV1.Mar2016	Scaridae	Sparisoma	Sparisoma radians	2	Roving herbivore	Y
Saida1BuziosDOV1.Mar2016	Serranidae	Serranus	Serranus baldwini	1	Mobile invertebrate feeder	N
Saida1BuziosDOV2.Mar2016	Carangidae	Caranx	Caranx latus	1	Carnivore	Y
Saida1BuziosDOV2.Mar2016	Epinephelidae	Epinephelus	Epinephelus marginatus	1	Carnivore	Y
Saida1BuziosDOV2.Mar2016	Epinephelidae	Mycteroperca	Mycteroperca acutirostris	2	Carnivore	Y
Saida1BuziosDOV2.Mar2016	Haemulidae	Haemulon	Haemulon aurolineatum	22	Mobile invertebrate feeder	Y
Saida1BuziosDOV2.Mar2016	Labridae	Halichoeres	Halichoeres poeyi	5	Mobile invertebrate feeder	N
Saida1BuziosDOV2.Mar2016	Mullidae	Pseudupeneus	Pseudupeneus maculatus	1	Mobile invertebrate feeder	Y
Saida1BuziosDOV2.Mar2016	Pomacanthidae	Pomacanthus	Pomacanthus paru	1	Omnivore	N
Saida1BuziosDOV2.Mar2016	Pomacentridae	Abudefduf	Abudefduf saxatilis	1	Omnivore	N
Saida1BuziosDOV2.Mar2016	Scaridae	Sparisoma	Sparisoma axillare	6	Roving herbivore	Y
Saida1BuziosDOV2.Mar2016	Scaridae	Sparisoma	Sparisoma radians	2	Roving herbivore	Y
Saida1BuziosDOV2.Mar2016	Scaridae	Sparisoma	Sparisoma tuiupiranga	14	Roving herbivore	Y
Saida1BuziosDOV3.Mar2016	Chaetodontidae	Chaetodon	Chaetodon striatus	1	Sessile invertebrate feeder	N
Saida1BuziosDOV3.Mar2016	Epinephelidae	Mycteroperca	Mycteroperca acutirostris	1	Carnivore	Y
Saida1BuziosDOV3.Mar2016	Haemulidae	Haemulon	Haemulon aurolineatum	43	Mobile invertebrate feeder	Y
Saida1BuziosDOV3.Mar2016	Holocentridae	Holocentrus	Holocentrus adscensionis	1	Mobile invertebrate feeder	N
Saida1BuziosDOV3.Mar2016	Labridae	Bodianus	Bodianus rufus	1	Mobile invertebrate feeder	Y
Saida1BuziosDOV3.Mar2016	Labridae	Halichoeres	Halichoeres brasiliensis	1	Mobile invertebrate feeder	Y
Saida1BuziosDOV3.Mar2016	Labridae	Halichoeres	Halichoeres poeyi	2	Mobile invertebrate feeder	N
Saida1BuziosDOV3.Mar2016	Pomacentridae	Chromis	Chromis jubauna	4	Planktivore	N
Saida1BuziosDOV3.Mar2016	Pomacentridae	Chromis	Chromis multilineata	1	Planktivore	N
Saida1BuziosDOV3.Mar2016	Scaridae	Sparisoma	Sparisoma axillare	1	Roving herbivore	Y
Saida1BuziosDOV3.Mar2016	Sciaenidae	Pareques	Pareques acuminatus	2	Mobile invertebrate feeder	N
Saida1BuziosDOV3.Mar2016	Serranidae	Serranus	Serranus baldwini	5	Mobile invertebrate feeder	N
Saida1BuziosDOV4.Mar2016	Carangidae	Caranx	Caranx latus	1	Carnivore	Y
Saida1BuziosDOV4.Mar2016	Haemulidae	Anisotremus	Anisotremus virginicus	1	Mobile invertebrate feeder	Y
Saida1BuziosDOV4.Mar2016	Haemulidae	Haemulon	Haemulon aurolineatum	50	Mobile invertebrate feeder	Y
Saida1BuziosDOV4.Mar2016	Holocentridae	Holocentrus	Holocentrus adscensionis	1	Mobile invertebrate feeder	N
Saida1BuziosDOV4.Mar2016	Kyphosidae	Kyphosus	Kyphosus sp.	1	Roving herbivore	Y
Saida1BuziosDOV4.Mar2016	Labridae	Bodianus	Bodianus pulchellus	1	Mobile invertebrate feeder	Y
Saida1BuziosDOV4.Mar2016	Labridae	Bodianus	Bodianus rufus	1	Mobile invertebrate feeder	Y
Saida1BuziosDOV4.Mar2016	Pomacentridae	Abudefduf	Abudefduf saxatilis	76	Omnivore	N
Saida1BuziosDOV4.Mar2016	Pomacentridae	Chromis	Chromis multilineata	1	Planktivore	N
Saida1BuziosDOV4.Mar2016	Pomacentridae	Stegastes	Stegastes fuscus	13	Territorial herbivore	N
Saida1BuziosDOV4.Mar2016	Sciaenidae	Odontoscion	Odontoscion dentex	1	Carnivore	Y
Saida1BuziosDOV4.Mar2016	Serranidae	Serranus	Serranus baldwini	2	Mobile invertebrate feeder	N
Saida1BuziosDOV4.Mar2016	Tetraodontidae	Sphoeroides	Sphoeroides spengleri	1	Mobile invertebrate feeder	N
Saida1BuziosDOV5.Mar2016	Chaetodontidae	Chaetodon	Chaetodon striatus	3	Sessile invertebrate feeder	N
Saida1BuziosDOV5.Mar2016	Haemulidae	Haemulon	Haemulon aurolineatum	15	Mobile invertebrate feeder	Y
Saida1BuziosDOV5.Mar2016	Labridae	Bodianus	Bodianus pulchellus	2	Mobile invertebrate feeder	Y
Saida1BuziosDOV5.Mar2016	Labridae	Halichoeres	Halichoeres poeyi	1	Mobile invertebrate feeder	N
Saida1BuziosDOV5.Mar2016	Pomacentridae	Abudefduf	Abudefduf saxatilis	14	Omnivore	N
Saida1BuziosDOV5.Mar2016	Pomacentridae	Chromis	Chromis multilineata	1	Planktivore	N
Saida1BuziosDOV5.Mar2016	Pomacentridae	Stegastes	Stegastes fuscus	5	Territorial herbivore	N
Saida1BuziosDOV5.Mar2016	Scaridae	Sparisoma	Sparisoma axillare	2	Roving herbivore	Y
Saida1BuziosDOV6.Mar2016	Acanthuridae	Acanthurus	Acanthurus bahianus	1	Roving herbivore	N
Saida1BuziosDOV6.Mar2016	Chaetodontidae	Chaetodon	Chaetodon striatus	1	Sessile invertebrate feeder	N
Saida1BuziosDOV6.Mar2016	Haemulidae	Haemulon	Haemulon aurolineatum	59	Mobile invertebrate feeder	Y
Saida1BuziosDOV6.Mar2016	Holocentridae	Holocentrus	Holocentrus adscensionis	1	Mobile invertebrate feeder	N
Saida1BuziosDOV6.Mar2016	Labridae	Bodianus	Bodianus pulchellus	1	Mobile invertebrate feeder	Y
Saida1BuziosDOV6.Mar2016	Pomacentridae	Abudefduf	Abudefduf saxatilis	58	Omnivore	N
Saida1BuziosDOV6.Mar2016	Pomacentridae	Chromis	Chromis multilineata	1	Planktivore	N
Saida1BuziosDOV6.Mar2016	Pomacentridae	Stegastes	Stegastes fuscus	13	Territorial herbivore	N
Saida1BuziosDOV6.Mar2016	Scaridae	Sparisoma	Sparisoma axillare	2	Roving herbivore	Y
Saida1BuziosDOV6.Mar2016	Scaridae	Sparisoma	Sparisoma frondosum	1	Roving herbivore	Y
Saida1CabrasBRUV1.Mar2016	Carangidae	Caranx	Caranx latus	2	Carnivore	Y
Saida1CabrasBRUV1.Mar2016	Chaetodontidae	Chaetodon	Chaetodon striatus	2	Sessile invertebrate feeder	N
Saida1CabrasBRUV1.Mar2016	Epinephelidae	Epinephelus	Epinephelus marginatus	1	Carnivore	Y
Saida1CabrasBRUV1.Mar2016	Epinephelidae	Mycteroperca	Mycteroperca acutirostris	1	Carnivore	Y
Saida1CabrasBRUV1.Mar2016	Epinephelidae	Mycteroperca	Mycteroperca bonaci	1	Carnivore	Y
Saida1CabrasBRUV1.Mar2016	Haemulidae	Anisotremus	Anisotremus virginicus	3	Mobile invertebrate feeder	Y
Saida1CabrasBRUV1.Mar2016	Haemulidae	Haemulon	Haemulon aurolineatum	8	Mobile invertebrate feeder	Y
Saida1CabrasBRUV1.Mar2016	Holocentridae	Holocentrus	Holocentrus adscensionis	2	Mobile invertebrate feeder	N
Saida1CabrasBRUV1.Mar2016	Kyphosidae	Kyphosus	Kyphosus sp.	9	Roving herbivore	Y
Saida1CabrasBRUV1.Mar2016	Labridae	Halichoeres	Halichoeres poeyi	1	Mobile invertebrate feeder	N
Saida1CabrasBRUV1.Mar2016	Mullidae	Pseudupeneus	Pseudupeneus maculatus	2	Mobile invertebrate feeder	Y
Saida1CabrasBRUV1.Mar2016	Pomacanthidae	Pomacanthus	Pomacanthus paru	2	Omnivore	N
Saida1CabrasBRUV1.Mar2016	Pomacentridae	Abudefduf	Abudefduf saxatilis	3	Omnivore	N
Saida1CabrasBRUV1.Mar2016	Pomacentridae	Chromis	Chromis multilineata	1	Planktivore	N
Saida1CabrasBRUV1.Mar2016	Pomacentridae	Stegastes	Stegastes fuscus	4	Territorial herbivore	N
Saida1CabrasBRUV1.Mar2016	Scaridae	Sparisoma	Sparisoma axillare	2	Roving herbivore	Y
Saida1CabrasBRUV1.Mar2016	Tetraodontidae	Canthigaster	Canthigaster figueiredoi	1	Omnivore	N
Saida1CabrasDOV1.Mar2016	Gobiidae	Coryphopterus	Coryphopterus sp.	18	Mobile invertebrate feeder	N
Saida1CabrasDOV1.Mar2016	Haemulidae	Anisotremus	Anisotremus virginicus	2	Mobile invertebrate feeder	Y
Saida1CabrasDOV1.Mar2016	Haemulidae	Haemulon	Haemulon aurolineatum	1	Mobile invertebrate feeder	Y
Saida1CabrasDOV1.Mar2016	Pomacentridae	Stegastes	Stegastes fuscus	3	Territorial herbivore	N
Saida1CabrasDOV2.Mar2016	Epinephelidae	Epinephelus	Epinephelus marginatus	2	Carnivore	Y
Saida1CabrasDOV2.Mar2016	Epinephelidae	Mycteroperca	Mycteroperca acutirostris	2	Carnivore	Y
Saida1CabrasDOV2.Mar2016	Gobiidae	Coryphopterus	Coryphopterus sp.	10	Mobile invertebrate feeder	N
Saida1CabrasDOV2.Mar2016	Haemulidae	Haemulon	Haemulon parra	50	Mobile invertebrate feeder	Y
Saida1CabrasDOV2.Mar2016	Pomacentridae	Stegastes	Stegastes fuscus	1	Territorial herbivore	N
Saida1CabrasDOV3.Mar2016	Epinephelidae	Epinephelus	Epinephelus marginatus	1	Carnivore	Y
Saida1CabrasDOV3.Mar2016	Epinephelidae	Mycteroperca	Mycteroperca acutirostris	1	Carnivore	Y
Saida1CabrasDOV3.Mar2016	Gobiidae	Coryphopterus	Coryphopterus sp.	13	Mobile invertebrate feeder	N
Saida1CabrasDOV3.Mar2016	Pomacentridae	Stegastes	Stegastes fuscus	2	Territorial herbivore	N
Saida1CabrasDOV3.Mar2016	Serranidae	Serranus	Serranus baldwini	1	Mobile invertebrate feeder	N
Saida1CabrasDOV4.Mar2016	Blenniidae	Parablennius	Parablennius sp.	3	Omnivore	N
Saida1CabrasDOV4.Mar2016	Epinephelidae	Epinephelus	Epinephelus marginatus	1	Carnivore	Y
Saida1CabrasDOV4.Mar2016	Haemulidae	Haemulon	Haemulon aurolineatum	4	Mobile invertebrate feeder	Y
Saida1CabrasDOV4.Mar2016	Haemulidae	Haemulon	Haemulon steindachneri	10	Mobile invertebrate feeder	Y
Saida1CabrasDOV4.Mar2016	Labridae	Halichoeres	Halichoeres poeyi	1	Mobile invertebrate feeder	N
Saida1CabrasDOV4.Mar2016	Mullidae	Pseudupeneus	Pseudupeneus maculatus	4	Mobile invertebrate feeder	Y
Saida1CabrasDOV4.Mar2016	Pomacentridae	Abudefduf	Abudefduf saxatilis	1	Omnivore	N
Saida1CabrasDOV4.Mar2016	Pomacentridae	Stegastes	Stegastes fuscus	13	Territorial herbivore	N
Saida1CabrasDOV4.Mar2016	Scaridae	Sparisoma	Sparisoma axillare	1	Roving herbivore	Y
Saida1CabrasDOV4.Mar2016	Sciaenidae	Pareques	Pareques acuminatus	3	Mobile invertebrate feeder	N
Saida1CabrasDOV5.Mar2016	Epinephelidae	Epinephelus	Epinephelus marginatus	1	Carnivore	Y
Saida1CabrasDOV5.Mar2016	Haemulidae	Anisotremus	Anisotremus surinamensis	1	Mobile invertebrate feeder	Y
Saida1CabrasDOV5.Mar2016	Haemulidae	Anisotremus	Anisotremus virginicus	2	Mobile invertebrate feeder	Y
Saida1CabrasDOV5.Mar2016	Haemulidae	Haemulon	Haemulon aurolineatum	2	Mobile invertebrate feeder	Y
Saida1CabrasDOV5.Mar2016	Labridae	Halichoeres	Halichoeres poeyi	2	Mobile invertebrate feeder	N
Saida1CabrasDOV5.Mar2016	Ogcocephalidae	Ogcocephalus	Ogcocephalus vespertilio	1	Mobile invertebrate feeder	N
Saida1CabrasDOV5.Mar2016	Pomacentridae	Stegastes	Stegastes fuscus	3	Territorial herbivore	N
Saida1CabrasDOV6.Mar2016	Blenniidae	Parablennius	Parablennius sp.	1	Omnivore	N
Saida1CabrasDOV6.Mar2016	Epinephelidae	Epinephelus	Epinephelus marginatus	1	Carnivore	Y
Saida1CabrasDOV6.Mar2016	Gobiidae	Coryphopterus	Coryphopterus sp.	2	Mobile invertebrate feeder	N
Saida1CabrasDOV6.Mar2016	Haemulidae	Anisotremus	Anisotremus virginicus	2	Mobile invertebrate feeder	Y
Saida1CabrasDOV6.Mar2016	Labridae	Bodianus	Bodianus pulchellus	1	Mobile invertebrate feeder	Y
Saida1CabrasDOV6.Mar2016	Labridae	Bodianus	Bodianus rufus	1	Mobile invertebrate feeder	Y
Saida1CabrasDOV6.Mar2016	Pomacanthidae	Pomacanthus	Pomacanthus paru	1	Omnivore	N
Saida1CabrasDOV6.Mar2016	Pomacentridae	Abudefduf	Abudefduf saxatilis	2	Omnivore	N
Saida1CabrasDOV6.Mar2016	Pomacentridae	Stegastes	Stegastes fuscus	8	Territorial herbivore	N
Saida1MarViradoBRUV1.Mar2016	Acanthuridae	Acanthurus	Acanthurus chirurgus	2	Roving herbivore	N
Saida1MarViradoBRUV1.Mar2016	Balistidae	Balistes	Balistes capriscus	1	Omnivore	Y
Saida1MarViradoBRUV1.Mar2016	Balistidae	Balistes	Balistes vetula	1	Omnivore	Y
Saida1MarViradoBRUV1.Mar2016	Carangidae	Caranx	Caranx latus	8	Carnivore	Y
Saida1MarViradoBRUV1.Mar2016	Carangidae	Chloroscombrus	Chloroscombrus chrysurus	1	Carnivore	Y
Saida1MarViradoBRUV1.Mar2016	Carangidae	Chloroscombrus	Chloroscombrus�chrysurus	3
Saida1MarViradoBRUV1.Mar2016	Carangidae	Selene	Selene vomer	1	Carnivore	Y
Saida1MarViradoBRUV1.Mar2016	Chaetodontidae	Chaetodon	Chaetodon striatus	5	Sessile invertebrate feeder	N
Saida1MarViradoBRUV1.Mar2016	Ephippidae	Chaetodipterus	Chaetodipterus faber	1	Omnivore	Y
Saida1MarViradoBRUV1.Mar2016	Epinephelidae	Epinephelus	Epinephelus marginatus	1	Carnivore	Y
Saida1MarViradoBRUV1.Mar2016	Epinephelidae	Mycteroperca	Mycteroperca acutirostris	5	Carnivore	Y
Saida1MarViradoBRUV1.Mar2016	Haemulidae	Anisotremus	Anisotremus virginicus	3	Mobile invertebrate feeder	Y
Saida1MarViradoBRUV1.Mar2016	Haemulidae	Haemulon	Haemulon aurolineatum	41	Mobile invertebrate feeder	Y
Saida1MarViradoBRUV1.Mar2016	Haemulidae	Haemulon	Haemulon steindachneri	1	Mobile invertebrate feeder	Y
Saida1MarViradoBRUV1.Mar2016	Holocentridae	Holocentrus	Holocentrus adscensionis	4	Mobile invertebrate feeder	N
Saida1MarViradoBRUV1.Mar2016	Kyphosidae	Kyphosus	Kyphosus sp.	6	Roving herbivore	Y
Saida1MarViradoBRUV1.Mar2016	Labridae	Bodianus	Bodianus pulchellus	1	Mobile invertebrate feeder	Y
Saida1MarViradoBRUV1.Mar2016	Labridae	Bodianus	Bodianus rufus	1	Mobile invertebrate feeder	Y
Saida1MarViradoBRUV1.Mar2016	Labridae	Halichoeres	Halichoeres poeyi	3	Mobile invertebrate feeder	N
Saida1MarViradoBRUV1.Mar2016	Lutjanidae	Ocyurus	Ocyurus chrysurus	1	Carnivore	Y
Saida1MarViradoBRUV1.Mar2016	Monacanthidae	Cantherhines	Cantherhines pullus	4	Omnivore	N
Saida1MarViradoBRUV1.Mar2016	Mugilidae	Mugil	Mugil curema	5	Omnivore	Y
Saida1MarViradoBRUV1.Mar2016	Pomacanthidae	Pomacanthus	Pomacanthus paru	2	Omnivore	N
Saida1MarViradoBRUV1.Mar2016	Pomacentridae	Abudefduf	Abudefduf saxatilis	20	Omnivore	N
Saida1MarViradoBRUV1.Mar2016	Pomacentridae	Chromis	Chromis multilineata	8	Planktivore	N
Saida1MarViradoBRUV1.Mar2016	Pomacentridae	Stegastes	Stegastes fuscus	1	Territorial herbivore	N
Saida1MarViradoBRUV1.Mar2016	Scaridae	Sparisoma	Sparisoma frondosum	6	Roving herbivore	Y
Saida1MarViradoBRUV1.Mar2016	Sciaenidae	Odontoscion	Odontoscion dentex	1	Carnivore	Y
Saida1MarViradoBRUV1.Mar2016	Sparidae	Diplodus	Diplodus argenteus	1	Omnivore	Y
Saida1MarViradoBRUV2.Mar2016	Carangidae	Caranx	Caranx latus	7	Carnivore	Y
Saida1MarViradoBRUV2.Mar2016	Carangidae	Chloroscombrus	Chloroscombrus�chrysurus	1
Saida1MarViradoBRUV2.Mar2016	Chaetodontidae	Chaetodon	Chaetodon striatus	2	Sessile invertebrate feeder	N
Saida1MarViradoBRUV2.Mar2016	Epinephelidae	Epinephelus	Epinephelus marginatus	1	Carnivore	Y
Saida1MarViradoBRUV2.Mar2016	Haemulidae	Haemulon	Haemulon aurolineatum	13	Mobile invertebrate feeder	Y
Saida1MarViradoBRUV2.Mar2016	Haemulidae	Haemulon	Haemulon steindachneri	1	Mobile invertebrate feeder	Y
Saida1MarViradoBRUV2.Mar2016	Labridae	Halichoeres	Halichoeres poeyi	1	Mobile invertebrate feeder	N
Saida1MarViradoBRUV2.Mar2016	Mullidae	Pseudupeneus	Pseudupeneus maculatus	1	Mobile invertebrate feeder	Y
Saida1MarViradoBRUV2.Mar2016	Muraenidae	Gymnothorax	Gymnothorax moringa	1	Carnivore	Y
Saida1MarViradoBRUV2.Mar2016	Pomacentridae	Abudefduf	Abudefduf saxatilis	5	Omnivore	N
Saida1MarViradoBRUV2.Mar2016	Pomacentridae	Stegastes	Stegastes fuscus	2	Territorial herbivore	N
Saida1MarViradoDOV1.Mar2016	Epinephelidae	Mycteroperca	Mycteroperca acutirostris	1	Carnivore	Y
Saida1MarViradoDOV1.Mar2016	Gobiidae	Coryphopterus	Coryphopterus sp.	1	Mobile invertebrate feeder	N
Saida1MarViradoDOV1.Mar2016	Haemulidae	Haemulon	Haemulon steindachneri	2	Mobile invertebrate feeder	Y
Saida1MarViradoDOV1.Mar2016	Pomacentridae	Stegastes	Stegastes fuscus	4	Territorial herbivore	N
Saida1MarViradoDOV2.Mar2016	Chaetodontidae	Chaetodon	Chaetodon striatus	3	Sessile invertebrate feeder	N
Saida1MarViradoDOV2.Mar2016	Epinephelidae	Mycteroperca	Mycteroperca acutirostris	1	Carnivore	Y
Saida1MarViradoDOV2.Mar2016	Haemulidae	Anisotremus	Anisotremus virginicus	1	Mobile invertebrate feeder	Y
Saida1MarViradoDOV2.Mar2016	Labridae	Halichoeres	Halichoeres poeyi	1	Mobile invertebrate feeder	N
Saida1MarViradoDOV2.Mar2016	Pomacentridae	Stegastes	Stegastes fuscus	9	Territorial herbivore	N
Saida1MarViradoDOV3.Mar2016	Epinephelidae	Epinephelus	Epinephelus marginatus	1	Carnivore	Y
Saida1MarViradoDOV3.Mar2016	Epinephelidae	Epinephelus	Epinephelus morio	1	Carnivore	Y
Saida1MarViradoDOV3.Mar2016	Epinephelidae	Mycteroperca	Mycteroperca acutirostris	2	Carnivore	Y
Saida1MarViradoDOV3.Mar2016	Haemulidae	Haemulon	Haemulon steindachneri	4	Mobile invertebrate feeder	Y
Saida1MarViradoDOV3.Mar2016	Labridae	Halichoeres	Halichoeres poeyi	1	Mobile invertebrate feeder	N
Saida1MarViradoDOV3.Mar2016	Pomacentridae	Stegastes	Stegastes fuscus	4	Territorial herbivore	N
Saida1MarViradoDOV3.Mar2016	Sciaenidae	Pareques	Pareques acuminatus	1	Mobile invertebrate feeder	N
Saida1MarViradoDOV4.Mar2016	Pomacentridae	Abudefduf	Abudefduf saxatilis	30	Omnivore	N
Saida1MarViradoDOV4.Mar2016	Pomacentridae	Stegastes	Stegastes fuscus	12	Territorial herbivore	N
Saida1MarViradoDOV5.Mar2016	Haemulidae	Haemulon	Haemulon steindachneri	3	Mobile invertebrate feeder	Y
Saida1MarViradoDOV5.Mar2016	Pomacentridae	Abudefduf	Abudefduf saxatilis	21	Omnivore	N
Saida1MarViradoDOV5.Mar2016	Pomacentridae	Stegastes	Stegastes fuscus	8	Territorial herbivore	N
Saida1MarViradoDOV6.Mar2016	Epinephelidae	Mycteroperca	Mycteroperca acutirostris	1	Carnivore	Y
Saida1MarViradoDOV6.Mar2016	Haemulidae	Anisotremus	Anisotremus virginicus	5	Mobile invertebrate feeder	Y
Saida1MarViradoDOV6.Mar2016	Haemulidae	Haemulon	Haemulon steindachneri	4	Mobile invertebrate feeder	Y
Saida1MarViradoDOV6.Mar2016	Pomacentridae	Stegastes	Stegastes fuscus	22	Territorial herbivore	N
Saida1PalmasBRUV1.Mar2016	Carangidae	Caranx	Caranx latus	2	Carnivore	Y
Saida1PalmasBRUV1.Mar2016	Carangidae	Seriola	Seriola rivoliana	2	Carnivore	Y
Saida1PalmasBRUV1.Mar2016	Chaetodontidae	Chaetodon	Chaetodon striatus	2	Sessile invertebrate feeder	N
Saida1PalmasBRUV1.Mar2016	Ephippidae	Chaetodipterus	Chaetodipterus faber	1	Omnivore	Y
Saida1PalmasBRUV1.Mar2016	Epinephelidae	Epinephelus	Epinephelus marginatus	4	Carnivore	Y
Saida1PalmasBRUV1.Mar2016	Epinephelidae	Mycteroperca	Mycteroperca acutirostris	1	Carnivore	Y
Saida1PalmasBRUV1.Mar2016	Haemulidae	Haemulon	Haemulon aurolineatum	7	Mobile invertebrate feeder	Y
Saida1PalmasBRUV1.Mar2016	Holocentridae	Holocentrus	Holocentrus adscensionis	1	Mobile invertebrate feeder	N
Saida1PalmasBRUV1.Mar2016	Kyphosidae	Kyphosus	Kyphosus sp.	2	Roving herbivore	Y
Saida1PalmasBRUV1.Mar2016	Labridae	Bodianus	Bodianus pulchellus	1	Mobile invertebrate feeder	Y
Saida1PalmasBRUV1.Mar2016	Lutjanidae	Lutjanus	Lutjanus analis	2	Carnivore	Y
Saida1PalmasBRUV1.Mar2016	Mugilidae	Mugil	Mugil curema	89	Omnivore	Y
Saida1PalmasBRUV1.Mar2016	Pomacanthidae	Pomacanthus	Pomacanthus paru	3	Omnivore	N
Saida1PalmasBRUV1.Mar2016	Pomacentridae	Stegastes	Stegastes fuscus	1	Territorial herbivore	N
Saida1PalmasBRUV1.Mar2016	Scaridae	Sparisoma	Sparisoma axillare	4	Roving herbivore	Y
Saida1PalmasBRUV2.Mar2016	Carangidae	Caranx	Caranx hippos	2	Carnivore	Y
Saida1PalmasBRUV2.Mar2016	Carangidae	Caranx	Caranx latus	1	Carnivore	Y
Saida1PalmasBRUV2.Mar2016	Carangidae	Pseudocaranx	Pseudocaranx dentex	1	Mobile invertebrate feeder	Y
Saida1PalmasBRUV2.Mar2016	Gymnuridae	Gymnura	Gymnura altavela	1	Piscivore	Y
Saida1PalmasBRUV2.Mar2016	Haemulidae	Haemulon	Haemulon aurolineatum	20	Mobile invertebrate feeder	Y
Saida1PalmasBRUV2.Mar2016	Holocentridae	Holocentrus	Holocentrus adscensionis	1	Mobile invertebrate feeder	N
Saida1PalmasBRUV2.Mar2016	Mugilidae	Mugil	Mugil sp.	9	Omnivore	Y
Saida1PalmasBRUV2.Mar2016	Rhinopteridae	Rhinoptera	Rhinoptera sp.	1	Mobile invertebrate feeder	Y
Saida1PalmasBRUV2.Mar2016	Sciaenidae	Odontoscion	Odontoscion dentex	1	Carnivore	Y
Saida1PalmasDOV1.Mar2016	Epinephelidae	Epinephelus	Epinephelus marginatus	2	Carnivore	Y
Saida1PalmasDOV1.Mar2016	Gobiidae	Coryphopterus	Coryphopterus sp.	6	Mobile invertebrate feeder	N
Saida1PalmasDOV1.Mar2016	Haemulidae	Anisotremus	Anisotremus virginicus	1	Mobile invertebrate feeder	Y
Saida1PalmasDOV1.Mar2016	Haemulidae	Haemulon	Haemulon aurolineatum	4	Mobile invertebrate feeder	Y
Saida1PalmasDOV1.Mar2016	Haemulidae	Haemulon	Haemulon steindachneri	4	Mobile invertebrate feeder	Y
Saida1PalmasDOV1.Mar2016	Holocentridae	Holocentrus	Holocentrus adscensionis	1	Mobile invertebrate feeder	N
Saida1PalmasDOV1.Mar2016	Pomacanthidae	Pomacanthus	Pomacanthus paru	1	Omnivore	N
Saida1PalmasDOV1.Mar2016	Pomacentridae	Chromis	Chromis multilineata	3	Planktivore	N
Saida1PalmasDOV1.Mar2016	Pomacentridae	Stegastes	Stegastes fuscus	2	Territorial herbivore	N
Saida1PalmasDOV1.Mar2016	Pomacentridae	Stegastes	Stegastes pictus	1	Territorial herbivore	N
Saida1PalmasDOV2.Mar2016	Blenniidae	Parablennius	Parablennius sp.	1	Omnivore	N
Saida1PalmasDOV2.Mar2016	Chaetodontidae	Chaetodon	Chaetodon striatus	2	Sessile invertebrate feeder	N
Saida1PalmasDOV2.Mar2016	Epinephelidae	Epinephelus	Epinephelus marginatus	2	Carnivore	Y
Saida1PalmasDOV2.Mar2016	Epinephelidae	Mycteroperca	Mycteroperca acutirostris	2	Carnivore	Y
Saida1PalmasDOV2.Mar2016	Gobiidae	Coryphopterus	Coryphopterus sp.	20	Mobile invertebrate feeder	N
Saida1PalmasDOV2.Mar2016	Haemulidae	Anisotremus	Anisotremus virginicus	2	Mobile invertebrate feeder	Y
Saida1PalmasDOV2.Mar2016	Haemulidae	Haemulon	Haemulon aurolineatum	1	Mobile invertebrate feeder	Y
Saida1PalmasDOV2.Mar2016	Pomacanthidae	Pomacanthus	Pomacanthus paru	1	Omnivore	N
Saida1PalmasDOV2.Mar2016	Pomacentridae	Chromis	Chromis multilineata	1	Planktivore	N
Saida1PalmasDOV2.Mar2016	Pomacentridae	Stegastes	Stegastes fuscus	2	Territorial herbivore	N
Saida1PalmasDOV3.Mar2016	Gobiidae	Coryphopterus	Coryphopterus sp.	24	Mobile invertebrate feeder	N
Saida1PalmasDOV3.Mar2016	Haemulidae	Anisotremus	Anisotremus virginicus	2	Mobile invertebrate feeder	Y
Saida1PalmasDOV3.Mar2016	Haemulidae	Haemulon	Haemulon aurolineatum	6	Mobile invertebrate feeder	Y
Saida1PalmasDOV3.Mar2016	Pomacanthidae	Pomacanthus	Pomacanthus paru	2	Omnivore	N
Saida1PalmasDOV3.Mar2016	Sciaenidae	Odontoscion	Odontoscion dentex	2	Carnivore	Y
Saida1PalmasDOV3.Mar2016	Serranidae	Serranus	Serranus baldwini	1	Mobile invertebrate feeder	N
Saida1PalmasDOV3.Mar2016	Sparidae	Diplodus	Diplodus argenteus	1	Omnivore	Y
Saida1PalmasDOV4.Mar2016	Blenniidae	Parablennius	Parablennius sp.	3	Omnivore	N
Saida1PalmasDOV4.Mar2016	Chaenopsidae	Emblemariopsis	Emblemariopsis signifera	5	Mobile invertebrate feeder	N
Saida1PalmasDOV4.Mar2016	Gobiidae	Coryphopterus	Coryphopterus sp.	1	Mobile invertebrate feeder	N
Saida1PalmasDOV4.Mar2016	Haemulidae	Haemulon	Haemulon aurolineatum	1	Mobile invertebrate feeder	Y
Saida1PalmasDOV4.Mar2016	Haemulidae	Haemulon	Haemulon steindachneri	3	Mobile invertebrate feeder	Y
Saida1PalmasDOV4.Mar2016	Holocentridae	Holocentrus	Holocentrus adscensionis	1	Mobile invertebrate feeder	N
Saida1PalmasDOV4.Mar2016	Pomacentridae	Abudefduf	Abudefduf saxatilis	2	Omnivore	N
Saida1PalmasDOV4.Mar2016	Pomacentridae	Stegastes	Stegastes fuscus	4	Territorial herbivore	N
Saida1PalmasDOV4.Mar2016	Sciaenidae	Odontoscion	Odontoscion dentex	2	Carnivore	Y
Saida1PalmasDOV5.Mar2016	Chaenopsidae	Emblemariopsis	Emblemariopsis signifera	4	Mobile invertebrate feeder	N
Saida1PalmasDOV5.Mar2016	Chaetodontidae	Chaetodon	Chaetodon striatus	2	Sessile invertebrate feeder	N
Saida1PalmasDOV5.Mar2016	Haemulidae	Anisotremus	Anisotremus virginicus	3	Mobile invertebrate feeder	Y
Saida1PalmasDOV5.Mar2016	Haemulidae	Haemulon	Haemulon aurolineatum	1	Mobile invertebrate feeder	Y
Saida1PalmasDOV5.Mar2016	Haemulidae	Haemulon	Haemulon steindachneri	1	Mobile invertebrate feeder	Y
Saida1PalmasDOV5.Mar2016	Kyphosidae	Kyphosus	Kyphosus sp.	2	Roving herbivore	Y
Saida1PalmasDOV5.Mar2016	Labridae	Bodianus	Bodianus rufus	1	Mobile invertebrate feeder	Y
Saida1PalmasDOV5.Mar2016	Pomacentridae	Abudefduf	Abudefduf saxatilis	1	Omnivore	N
Saida1PalmasDOV5.Mar2016	Pomacentridae	Chromis	Chromis multilineata	3	Planktivore	N
Saida1PalmasDOV5.Mar2016	Pomacentridae	Stegastes	Stegastes fuscus	2	Territorial herbivore	N
Saida1PalmasDOV5.Mar2016	Priacanthidae	Heteropriacanthus	Heteropriacanthus cruentatus	3	Mobile Invertebrate feeder	Y
Saida1PalmasDOV5.Mar2016	Scaridae	Sparisoma	Sparisoma frondosum	1	Roving herbivore	Y
Saida1PalmasDOV5.Mar2016	Tetraodontidae	Sphoeroides	Sphoeroides spengleri	1	Mobile invertebrate feeder	N
Saida1PalmasDOV6.Mar2016	Blenniidae	Parablennius	Parablennius sp.	1	Omnivore	N
Saida1PalmasDOV6.Mar2016	Chaenopsidae	Emblemariopsis	Emblemariopsis signifera	3	Mobile invertebrate feeder	N
Saida1PalmasDOV6.Mar2016	Haemulidae	Anisotremus	Anisotremus virginicus	1	Mobile invertebrate feeder	Y
Saida1PalmasDOV6.Mar2016	Holocentridae	Holocentrus	Holocentrus adscensionis	1	Mobile invertebrate feeder	N
Saida1PalmasDOV6.Mar2016	Kyphosidae	Kyphosus	Kyphosus sp.	3	Roving herbivore	Y
Saida1PalmasDOV6.Mar2016	Pomacentridae	Abudefduf	Abudefduf saxatilis	17	Omnivore	N
Saida1PalmasDOV6.Mar2016	Pomacentridae	Chromis	Chromis multilineata	6	Planktivore	N
Saida1PalmasDOV6.Mar2016	Pomacentridae	Stegastes	Stegastes fuscus	1	Territorial herbivore	N
Saida1PalmasDOV6.Mar2016	Pomacentridae	Stegastes	Stegastes pictus	2	Territorial herbivore	N
Saida1PalmasDOV6.Mar2016	Scaridae	Sparisoma	Sparisoma frondosum	1	Roving herbivore	Y
Saida1PalmasDOV6.Mar2016	Sparidae	Diplodus	Diplodus argenteus	1	Omnivore	Y
Saida1TamanduaBRUV1.Mar2016	Carangidae	Caranx	Caranx latus	4	Carnivore	Y
Saida1TamanduaBRUV1.Mar2016	Carangidae	Selene	Selene vomer	1	Carnivore	Y
Saida1TamanduaBRUV2.Mar2016	Carangidae	Caranx	Caranx latus	5	Carnivore	Y
Saida1TamanduaBRUV2.Mar2016	Dasyatidae	Dasyatis	Dasyatis sp.	1	Carnivore	Y
Saida1TamanduaBRUV2.Mar2016	Haemulidae	Haemulon	Haemulon steindachneri	1	Mobile invertebrate feeder	Y
Saida1TamanduaDOV1.Mar2016	Carangidae	Caranx	Caranx latus	6	Carnivore	Y
Saida1TamanduaDOV1.Mar2016	Labridae	Halichoeres	Halichoeres poeyi	2	Mobile invertebrate feeder	N
Saida1TamanduaDOV1.Mar2016	Pomacentridae	Abudefduf	Abudefduf saxatilis	3	Omnivore	N
Saida1TamanduaDOV2.Mar2016	Pomacentridae	Abudefduf	Abudefduf saxatilis	1	Omnivore	N
Saida1TamanduaDOV3.Mar2016	Epinephelidae	Mycteroperca	Mycteroperca acutirostris	1	Carnivore	Y
Saida1TamanduaDOV3.Mar2016	Haemulidae	Anisotremus	Anisotremus surinamensis	1	Mobile invertebrate feeder	Y
Saida1TamanduaDOV3.Mar2016	Labrisomidae	Malacoctenus	Malacoctenus delalandii	1	Mobile invertebrate feeder	N
Saida1TamanduaDOV3.Mar2016	Pomacentridae	Abudefduf	Abudefduf saxatilis	3	Omnivore	N
Saida1TamanduaDOV3.Mar2016	Scaridae	Sparisoma	Sparisoma axillare	1	Roving herbivore	Y
Saida1TamanduaDOV3.Mar2016	Tetraodontidae	Sphoeroides	Sphoeroides greeleyi	1	Mobile invertebrate feeder	N
Saida1TamanduaDOV4.Mar2016	Blenniidae	Parablennius	Parablennius sp.	1	Omnivore	N
Saida1TamanduaDOV4.Mar2016	Haemulidae	Anisotremus	Anisotremus virginicus	2	Mobile invertebrate feeder	Y
Saida1TamanduaDOV4.Mar2016	Pomacentridae	Abudefduf	Abudefduf saxatilis	14	Omnivore	N
Saida1TamanduaDOV4.Mar2016	Pomacentridae	Stegastes	Stegastes fuscus	8	Territorial herbivore	N
Saida1TamanduaDOV5.Mar2016	Carangidae	Caranx	Caranx latus	1	Carnivore	Y
Saida1TamanduaDOV5.Mar2016	Tetraodontidae	Sphoeroides	Sphoeroides spengleri	1	Mobile invertebrate feeder	N
Saida1TamanduaDOV6.Mar2016	Carangidae	Caranx	Caranx latus	8	Carnivore	Y
Saida1TamanduaDOV6.Mar2016	Haemulidae	Anisotremus	Anisotremus surinamensis	1	Mobile invertebrate feeder	Y
Saida1TamanduaDOV6.Mar2016	Haemulidae	Anisotremus	Anisotremus virginicus	2	Mobile invertebrate feeder	Y
Saida1TamanduaDOV6.Mar2016	Labrisomidae	Malacoctenus	Malacoctenus delalandii	1	Mobile invertebrate feeder	N
Saida1TamanduaDOV6.Mar2016	Pomacentridae	Abudefduf	Abudefduf saxatilis	8	Omnivore	N
Saida1TamanduaDOV6.Mar2016	Pomacentridae	Stegastes	Stegastes fuscus	3	Territorial herbivore	N
Saida1TamanduaDOV6.Mar2016	Tetraodontidae	Sphoeroides	Sphoeroides spengleri	1	Mobile invertebrate feeder	N
Saida2AlcatrazesBRUV1.Mai2016	Acanthuridae	Acanthurus	Acanthurus bahianus	1	Roving herbivore	N
Saida2AlcatrazesBRUV1.Mai2016	Carangidae	Caranx	Caranx hippos	1	Carnivore	Y
Saida2AlcatrazesBRUV1.Mai2016	Carangidae	Caranx	Caranx latus	6	Carnivore	Y
Saida2AlcatrazesBRUV1.Mai2016	Carangidae	Pseudocaranx	Pseudocaranx dentex	6	Mobile invertebrate feeder	Y
Saida2AlcatrazesBRUV1.Mai2016	Carangidae	Seriola	Seriola rivoliana	1	Carnivore	Y
Saida2AlcatrazesBRUV1.Mai2016	Ephippidae	Chaetodipterus	Chaetodipterus faber	1	Omnivore	Y
Saida2AlcatrazesBRUV1.Mai2016	Epinephelidae	Epinephelus	Epinephelus marginatus	1	Carnivore	Y
Saida2AlcatrazesBRUV1.Mai2016	Epinephelidae	Epinephelus	Epinephelus morio	1	Carnivore	Y
Saida2AlcatrazesBRUV1.Mai2016	Haemulidae	Haemulon	Haemulon aurolineatum	9	Mobile invertebrate feeder	Y
Saida2AlcatrazesBRUV1.Mai2016	Haemulidae	Haemulon	Haemulon plumieri	1	Mobile invertebrate feeder	Y
Saida2AlcatrazesBRUV1.Mai2016	Holocentridae	Holocentrus	Holocentrus adscensionis	20	Mobile invertebrate feeder	N
Saida2AlcatrazesBRUV1.Mai2016	Kyphosidae	Kyphosus	Kyphosus sp.	2	Roving herbivore	Y
Saida2AlcatrazesBRUV1.Mai2016	Labridae	Bodianus	Bodianus pulchellus	1	Mobile invertebrate feeder	Y
Saida2AlcatrazesBRUV1.Mai2016	Labridae	Bodianus	Bodianus rufus	1	Mobile invertebrate feeder	Y
Saida2AlcatrazesBRUV1.Mai2016	Labridae	Halichoeres	Halichoeres dimidiatus	1	Mobile invertebrate feeder	N
Saida2AlcatrazesBRUV1.Mai2016	Labridae	Halichoeres	Halichoeres poeyi	1	Mobile invertebrate feeder	N
Saida2AlcatrazesBRUV1.Mai2016	Lutjanidae	Lutjanus	Lutjanus analis	1	Carnivore	Y
Saida2AlcatrazesBRUV1.Mai2016	Lutjanidae	Rhomboplites	Rhomboplites aurorubens	4	Carnivore	Y
Saida2AlcatrazesBRUV1.Mai2016	Malacanthidae	Malacanthus	Malacanthus plumieri	1	Carnivore	N
Saida2AlcatrazesBRUV1.Mai2016	Muraenidae	Gymnothorax	Gymnothorax funebris	1	Carnivore	Y
Saida2AlcatrazesBRUV1.Mai2016	Muraenidae	Gymnothorax	Gymnothorax moringa	1	Carnivore	Y
Saida2AlcatrazesBRUV1.Mai2016	Pomacanthidae	Pomacanthus	Pomacanthus paru	2	Omnivore	N
Saida2AlcatrazesBRUV1.Mai2016	Pomacentridae	Chromis	Chromis jubauna	3	Planktivore	N
Saida2AlcatrazesBRUV1.Mai2016	Scaridae	Sparisoma	Sparisoma frondosum	1	Roving herbivore	Y
Saida2AlcatrazesBRUV1.Mai2016	Sparidae	Calamus	Calamus penna	1	Omnivore	Y
Saida2AlcatrazesBRUV1.Mai2016	Sparidae	Diplodus	Diplodus argenteus	4	Omnivore	Y
Saida2AlcatrazesDOV1.Mai2016	Ephippidae	Chaetodipterus	Chaetodipterus faber	2	Omnivore	Y
Saida2AlcatrazesDOV1.Mai2016	Epinephelidae	Epinephelus	Epinephelus marginatus	2	Carnivore	Y
Saida2AlcatrazesDOV1.Mai2016	Gobiidae	Coryphopterus	Coryphopterus sp.	5	Mobile invertebrate feeder	N
Saida2AlcatrazesDOV1.Mai2016	Haemulidae	Anisotremus	Anisotremus virginicus	1	Mobile invertebrate feeder	Y
Saida2AlcatrazesDOV1.Mai2016	Haemulidae	Haemulon	Haemulon aurolineatum	14	Mobile invertebrate feeder	Y
Saida2AlcatrazesDOV1.Mai2016	Holocentridae	Holocentrus	Holocentrus adscensionis	3	Mobile invertebrate feeder	N
Saida2AlcatrazesDOV1.Mai2016	Kyphosidae	Kyphosus	Kyphosus sp.	6	Roving herbivore	Y
Saida2AlcatrazesDOV1.Mai2016	Pomacanthidae	Pomacanthus	Pomacanthus paru	5	Omnivore	N
Saida2AlcatrazesDOV1.Mai2016	Pomacentridae	Stegastes	Stegastes pictus	2	Territorial herbivore	N
Saida2AlcatrazesDOV1.Mai2016	Scaridae	Sparisoma	Sparisoma axillare	3	Roving herbivore	Y
Saida2AlcatrazesDOV1.Mai2016	Serranidae	Serranus	Serranus baldwini	1	Mobile invertebrate feeder	N
Saida2AlcatrazesDOV1.Mai2016	Serranidae	Serranus	Serranus sp.	1	Mobile invertebrate feeder	N
Saida2AlcatrazesDOV2.Mai2016	Ephippidae	Chaetodipterus	Chaetodipterus faber	1	Omnivore	Y
Saida2AlcatrazesDOV2.Mai2016	Gobiidae	Coryphopterus	Coryphopterus sp.	2	Mobile invertebrate feeder	N
Saida2AlcatrazesDOV2.Mai2016	Haemulidae	Anisotremus	Anisotremus virginicus	2	Mobile invertebrate feeder	Y
Saida2AlcatrazesDOV2.Mai2016	Haemulidae	Haemulon	Haemulon aurolineatum	87	Mobile invertebrate feeder	Y
Saida2AlcatrazesDOV2.Mai2016	Kyphosidae	Kyphosus	Kyphosus incisor	1	Roving herbivore	Y
Saida2AlcatrazesDOV2.Mai2016	Kyphosidae	Kyphosus	Kyphosus sp.	1	Roving herbivore	Y
Saida2AlcatrazesDOV2.Mai2016	Labridae	Bodianus	Bodianus pulchellus	1	Mobile invertebrate feeder	Y
Saida2AlcatrazesDOV2.Mai2016	Labridae	Bodianus	Bodianus rufus	1	Mobile invertebrate feeder	Y
Saida2AlcatrazesDOV2.Mai2016	Malacanthidae	Malacanthus	Malacanthus plumieri	1	Carnivore	N
Saida2AlcatrazesDOV2.Mai2016	Pomacanthidae	Pomacanthus	Pomacanthus paru	1	Omnivore	N
Saida2AlcatrazesDOV2.Mai2016	Pomacentridae	Chromis	Chromis multilineata	1	Planktivore	N
Saida2AlcatrazesDOV2.Mai2016	Pomacentridae	Stegastes	Stegastes pictus	5	Territorial herbivore	N
Saida2AlcatrazesDOV2.Mai2016	Scaridae	Sparisoma	Sparisoma axillare	5	Roving herbivore	Y
Saida2AlcatrazesDOV2.Mai2016	Scaridae	Sparisoma	Sparisoma tuiupiranga	1	Roving herbivore	Y
Saida2AlcatrazesDOV2.Mai2016	Serranidae	Serranus	Serranus baldwini	1	Mobile invertebrate feeder	N
Saida2AlcatrazesDOV2.Mai2016	Sparidae	Diplodus	Diplodus argenteus	1	Omnivore	Y
Saida2AlcatrazesDOV3.Mai2016	Carangidae	Caranx	Caranx latus	1	Carnivore	Y
Saida2AlcatrazesDOV3.Mai2016	Chaetodontidae	Chaetodon	Chaetodon striatus	1	Sessile invertebrate feeder	N
Saida2AlcatrazesDOV3.Mai2016	Epinephelidae	Epinephelus	Epinephelus marginatus	1	Carnivore	Y
Saida2AlcatrazesDOV3.Mai2016	Gobiidae	Coryphopterus	Coryphopterus glaucofraenum	3	Mobile invertebrate feeder	N
Saida2AlcatrazesDOV3.Mai2016	Gobiidae	Coryphopterus	Coryphopterus sp.	1	Mobile invertebrate feeder	N
Saida2AlcatrazesDOV3.Mai2016	Haemulidae	Anisotremus	Anisotremus virginicus	16	Mobile invertebrate feeder	Y
Saida2AlcatrazesDOV3.Mai2016	Haemulidae	Haemulon	Haemulon aurolineatum	203	Mobile invertebrate feeder	Y
Saida2AlcatrazesDOV3.Mai2016	Holocentridae	Holocentrus	Holocentrus adscensionis	4	Mobile invertebrate feeder	N
Saida2AlcatrazesDOV3.Mai2016	Kyphosidae	Kyphosus	Kyphosus sp.	3	Roving herbivore	Y
Saida2AlcatrazesDOV3.Mai2016	Labridae	Bodianus	Bodianus pulchellus	1	Mobile invertebrate feeder	Y
Saida2AlcatrazesDOV3.Mai2016	Malacanthidae	Malacanthus	Malacanthus plumieri	1	Carnivore	N
Saida2AlcatrazesDOV3.Mai2016	Pomacanthidae	Pomacanthus	Pomacanthus paru	2	Omnivore	N
Saida2AlcatrazesDOV3.Mai2016	Pomacentridae	Chromis	Chromis multilineata	4	Planktivore	N
Saida2AlcatrazesDOV3.Mai2016	Pomacentridae	Stegastes	Stegastes fuscus	1	Territorial herbivore	N
Saida2AlcatrazesDOV4.Mai2016	Acanthuridae	Acanthurus	Acanthurus sp.	1	Roving herbivore	N
Saida2AlcatrazesDOV4.Mai2016	Epinephelidae	Mycteroperca	Mycteroperca acutirostris	1	Carnivore	Y
Saida2AlcatrazesDOV4.Mai2016	Haemulidae	Anisotremus	Anisotremus virginicus	4	Mobile invertebrate feeder	Y
Saida2AlcatrazesDOV4.Mai2016	Haemulidae	Haemulon	Haemulon aurolineatum	422	Mobile invertebrate feeder	Y
Saida2AlcatrazesDOV4.Mai2016	Haemulidae	Haemulon	Haemulon parra	2	Mobile invertebrate feeder	Y
Saida2AlcatrazesDOV4.Mai2016	Holocentridae	Holocentrus	Holocentrus adscensionis	11	Mobile invertebrate feeder	N
Saida2AlcatrazesDOV4.Mai2016	Kyphosidae	Kyphosus	Kyphosus sp.	1	Roving herbivore	Y
Saida2AlcatrazesDOV4.Mai2016	Labridae	Bodianus	Bodianus rufus	1	Mobile invertebrate feeder	Y
Saida2AlcatrazesDOV4.Mai2016	Monacanthidae	Cantherhines	Cantherhines pullus	1	Omnivore	N
Saida2AlcatrazesDOV4.Mai2016	Ostraciidae	Acanthostracion	Acanthostracion sp.	1	Omnivore	N
Saida2AlcatrazesDOV4.Mai2016	Pomacanthidae	Pomacanthus	Pomacanthus paru	3	Omnivore	N
Saida2AlcatrazesDOV4.Mai2016	Pomacentridae	Abudefduf	Abudefduf saxatilis	54	Omnivore	N
Saida2AlcatrazesDOV4.Mai2016	Pomacentridae	Chromis	Chromis multilineata	1	Planktivore	N
Saida2AlcatrazesDOV4.Mai2016	Pomacentridae	Stegastes	Stegastes fuscus	14	Territorial herbivore	N
Saida2AlcatrazesDOV4.Mai2016	Scaridae	Sparisoma	Sparisoma axillare	1	Roving herbivore	Y
Saida2AlcatrazesDOV4.Mai2016	Scaridae	Sparisoma	Sparisoma sp.	2	Roving herbivore	Y
Saida2AlcatrazesDOV5.Mai2016	Carangidae	Caranx	Caranx latus	1	Carnivore	Y
Saida2AlcatrazesDOV5.Mai2016	Epinephelidae	Epinephelus	Epinephelus marginatus	1	Carnivore	Y
Saida2AlcatrazesDOV5.Mai2016	Epinephelidae	Mycteroperca	Mycteroperca acutirostris	1	Carnivore	Y
Saida2AlcatrazesDOV5.Mai2016	Haemulidae	Haemulon	Haemulon aurolineatum	10	Mobile invertebrate feeder	Y
Saida2AlcatrazesDOV5.Mai2016	Holocentridae	Holocentrus	Holocentrus adscensionis	2	Mobile invertebrate feeder	N
Saida2AlcatrazesDOV5.Mai2016	Kyphosidae	Kyphosus	Kyphosus sp.	3	Roving herbivore	Y
Saida2AlcatrazesDOV5.Mai2016	Labridae	Bodianus	Bodianus pulchellus	1	Mobile invertebrate feeder	Y
Saida2AlcatrazesDOV5.Mai2016	Monacanthidae	Cantherhines	Cantherhines macrocerus	2	Omnivore	N
Saida2AlcatrazesDOV5.Mai2016	Pomacentridae	Abudefduf	Abudefduf saxatilis	5	Omnivore	N
Saida2AlcatrazesDOV5.Mai2016	Pomacentridae	Chromis	Chromis multilineata	1	Planktivore	N
Saida2AlcatrazesDOV5.Mai2016	Pomacentridae	Stegastes	Stegastes fuscus	6	Territorial herbivore	N
Saida2AlcatrazesDOV6.Mai2016	Acanthuridae	Acanthurus	Acanthurus bahianus	2	Roving herbivore	N
Saida2AlcatrazesDOV6.Mai2016	Chaetodontidae	Chaetodon	Chaetodon striatus	1	Sessile invertebrate feeder	N
Saida2AlcatrazesDOV6.Mai2016	Ephippidae	Chaetodipterus	Chaetodipterus faber	74	Omnivore	Y
Saida2AlcatrazesDOV6.Mai2016	Epinephelidae	Epinephelus	Epinephelus marginatus	9	Carnivore	Y
Saida2AlcatrazesDOV6.Mai2016	Haemulidae	Anisotremus	Anisotremus virginicus	4	Mobile invertebrate feeder	Y
Saida2AlcatrazesDOV6.Mai2016	Haemulidae	Haemulon	Haemulon aurolineatum	185	Mobile invertebrate feeder	Y
Saida2AlcatrazesDOV6.Mai2016	Holocentridae	Holocentrus	Holocentrus adscensionis	5	Mobile invertebrate feeder	N
Saida2AlcatrazesDOV6.Mai2016	Kyphosidae	Kyphosus	Kyphosus sp.	3	Roving herbivore	Y
Saida2AlcatrazesDOV6.Mai2016	Labridae	Halichoeres	Halichoeres brasiliensis	1	Mobile invertebrate feeder	Y
Saida2AlcatrazesDOV6.Mai2016	Monacanthidae	Cantherhines	Cantherhines macrocerus	1	Omnivore	N
Saida2AlcatrazesDOV6.Mai2016	Pomacanthidae	Pomacanthus	Pomacanthus paru	4	Omnivore	N
Saida2AlcatrazesDOV6.Mai2016	Pomacentridae	Abudefduf	Abudefduf saxatilis	11	Omnivore	N
Saida2AlcatrazesDOV6.Mai2016	Pomacentridae	Chromis	Chromis multilineata	1	Planktivore	N
Saida2AlcatrazesDOV6.Mai2016	Pomacentridae	Stegastes	Stegastes fuscus	7	Territorial herbivore	N
Saida2AlcatrazesDOV6.Mai2016	Pomacentridae	Stegastes	Stegastes pictus	1	Territorial herbivore	N
Saida2AlcatrazesDOV6.Mai2016	Pomacentridae	Stegastes	Stegastes variabilis	2	Territorial herbivore	N
Saida2AlcatrazesDOV6.Mai2016	Serranidae	Serranus	Serranus baldwini	1	Mobile invertebrate feeder	N
Saida2AlcatrazesDOV6.Mai2016	Serranidae	Serranus	Serranus sp.	1	Mobile invertebrate feeder	N
Saida2BuziosBRUV1.Mai2016	Carangidae	Caranx	Caranx latus	5	Carnivore	Y
Saida2BuziosBRUV1.Mai2016	Carangidae	Decapterus	Decapterus macarellus	1	Planktivore	Y
Saida2BuziosBRUV1.Mai2016	Carangidae	Pseudocaranx	Pseudocaranx dentex	1	Mobile invertebrate feeder	Y
Saida2BuziosBRUV1.Mai2016	Chaetodontidae	Chaetodon	Chaetodon striatus	2	Sessile invertebrate feeder	N
Saida2BuziosBRUV1.Mai2016	Echeneidae	Echeneis	Echeneis naucrates	1	Planktivore	N
Saida2BuziosBRUV1.Mai2016	Epinephelidae	Epinephelus	Epinephelus marginatus	1	Carnivore	Y
Saida2BuziosBRUV1.Mai2016	Haemulidae	Anisotremus	Anisotremus virginicus	1	Mobile invertebrate feeder	Y
Saida2BuziosBRUV1.Mai2016	Haemulidae	Haemulon	Haemulon aurolineatum	44	Mobile invertebrate feeder	Y
Saida2BuziosBRUV1.Mai2016	Haemulidae	Haemulon	Haemulon parra	3	Mobile invertebrate feeder	Y
Saida2BuziosBRUV1.Mai2016	Mullidae	Pseudupeneus	Pseudupeneus maculatus	1	Mobile invertebrate feeder	Y
Saida2BuziosBRUV1.Mai2016	Pomacentridae	Abudefduf	Abudefduf saxatilis	2	Omnivore	N
Saida2BuziosBRUV1.Mai2016	Sparidae	Diplodus	Diplodus argenteus	2	Omnivore	Y
Saida2BuziosBRUV2.Mai2016	Acanthuridae	Acanthurus	Acanthurus sp.	2	Roving herbivore	N
Saida2BuziosBRUV2.Mai2016	Balistidae	Balistes	Balistes capriscus	1	Omnivore	Y
Saida2BuziosBRUV2.Mai2016	Carangidae	Caranx	Caranx latus	3	Carnivore	Y
Saida2BuziosBRUV2.Mai2016	Carangidae	Elagatis	Elagatis bipinnulata	1	Planktivore	Y
Saida2BuziosBRUV2.Mai2016	Chaetodontidae	Chaetodon	Chaetodon striatus	2	Sessile invertebrate feeder	N
Saida2BuziosBRUV2.Mai2016	Ephippidae	Chaetodipterus	Chaetodipterus faber	1	Omnivore	Y
Saida2BuziosBRUV2.Mai2016	Haemulidae	Haemulon	Haemulon aurolineatum	11	Mobile invertebrate feeder	Y
Saida2BuziosBRUV2.Mai2016	Holocentridae	Holocentrus	Holocentrus adscensionis	4	Mobile invertebrate feeder	N
Saida2BuziosBRUV2.Mai2016	Labridae	Bodianus	Bodianus pulchellus	1	Mobile invertebrate feeder	Y
Saida2BuziosBRUV2.Mai2016	Labridae	Bodianus	Bodianus rufus	1	Mobile invertebrate feeder	Y
Saida2BuziosBRUV2.Mai2016	Labridae	Halichoeres	Halichoeres poeyi	5	Mobile invertebrate feeder	N
Saida2BuziosBRUV2.Mai2016	Mugilidae	Mugil	Mugil curema	5	Omnivore	Y
Saida2BuziosBRUV2.Mai2016	Mugilidae	Mugil	Mugil sp.	1	Omnivore	Y
Saida2BuziosBRUV2.Mai2016	Muraenidae	Gymnothorax	Gymnothorax funebris	1	Carnivore	Y
Saida2BuziosBRUV2.Mai2016	Muraenidae	Gymnothorax	Gymnothorax moringa	1	Carnivore	Y
Saida2BuziosBRUV2.Mai2016	Pomacanthidae	Pomacanthus	Pomacanthus paru	1	Omnivore	N
Saida2BuziosBRUV2.Mai2016	Pomacentridae	Abudefduf	Abudefduf saxatilis	9	Omnivore	N
Saida2BuziosBRUV2.Mai2016	Pomacentridae	Chromis	Chromis multilineata	2	Planktivore	N
Saida2BuziosBRUV2.Mai2016	Pomacentridae	Stegastes	Stegastes fuscus	2	Territorial herbivore	N
Saida2BuziosBRUV2.Mai2016	Sciaenidae	Odontoscion	Odontoscion dentex	1	Carnivore	Y
Saida2BuziosBRUV2.Mai2016	Sparidae	Diplodus	Diplodus argenteus	3	Omnivore	Y
Saida2BuziosDOV1.Mai2016	Carangidae	Caranx	Caranx latus	1	Carnivore	Y
Saida2BuziosDOV1.Mai2016	Epinephelidae	Mycteroperca	Mycteroperca acutirostris	1	Carnivore	Y
Saida2BuziosDOV1.Mai2016	Haemulidae	Haemulon	Haemulon aurolineatum	22	Mobile invertebrate feeder	Y
Saida2BuziosDOV1.Mai2016	Labridae	Bodianus	Bodianus pulchellus	1	Mobile invertebrate feeder	Y
Saida2BuziosDOV1.Mai2016	Labridae	Halichoeres	Halichoeres poeyi	2	Mobile invertebrate feeder	N
Saida2BuziosDOV1.Mai2016	Mullidae	Pseudupeneus	Pseudupeneus maculatus	1	Mobile invertebrate feeder	Y
Saida2BuziosDOV1.Mai2016	Pomacentridae	Chromis	Chromis multilineata	1	Planktivore	N
Saida2BuziosDOV2.Mai2016	Carangidae	Caranx	Caranx latus	2	Carnivore	Y
Saida2BuziosDOV2.Mai2016	Chaetodontidae	Chaetodon	Chaetodon striatus	2	Sessile invertebrate feeder	N
Saida2BuziosDOV2.Mai2016	Epinephelidae	Mycteroperca	Mycteroperca acutirostris	2	Carnivore	Y
Saida2BuziosDOV2.Mai2016	Gobiidae	Coryphopterus	Coryphopterus sp.	3	Mobile invertebrate feeder	N
Saida2BuziosDOV2.Mai2016	Haemulidae	Haemulon	Haemulon aurolineatum	15	Mobile invertebrate feeder	Y
Saida2BuziosDOV2.Mai2016	Holocentridae	Holocentrus	Holocentrus adscensionis	1	Mobile invertebrate feeder	N
Saida2BuziosDOV2.Mai2016	Labridae	Halichoeres	Halichoeres poeyi	6	Mobile invertebrate feeder	N
Saida2BuziosDOV2.Mai2016	Mullidae	Pseudupeneus	Pseudupeneus maculatus	3	Mobile invertebrate feeder	Y
Saida2BuziosDOV2.Mai2016	Pomacanthidae	Pomacanthus	Pomacanthus paru	1	Omnivore	N
Saida2BuziosDOV2.Mai2016	Pomacentridae	Abudefduf	Abudefduf saxatilis	4	Omnivore	N
Saida2BuziosDOV2.Mai2016	Pomacentridae	Chromis	Chromis multilineata	4	Planktivore	N
Saida2BuziosDOV2.Mai2016	Pomacentridae	Stegastes	Stegastes fuscus	3	Territorial herbivore	N
Saida2BuziosDOV2.Mai2016	Scaridae	Cryptotomus	Cryptotomus roseus	22	Roving herbivore	N
Saida2BuziosDOV2.Mai2016	Scaridae	Sparisoma	Sparisoma tuiupiranga	2	Roving herbivore	Y
Saida2BuziosDOV2.Mai2016	Sciaenidae	Pareques	Pareques acuminatus	1	Mobile invertebrate feeder	N
Saida2BuziosDOV2.Mai2016	Tetraodontidae	Sphoeroides	Sphoeroides spengleri	1	Mobile invertebrate feeder	N
Saida2BuziosDOV3.Mai2016	Epinephelidae	Mycteroperca	Mycteroperca acutirostris	1	Carnivore	Y
Saida2BuziosDOV3.Mai2016	Haemulidae	Haemulon	Haemulon aurolineatum	22	Mobile invertebrate feeder	Y
Saida2BuziosDOV3.Mai2016	Labridae	Halichoeres	Halichoeres poeyi	1	Mobile invertebrate feeder	N
Saida2BuziosDOV3.Mai2016	Mullidae	Pseudupeneus	Pseudupeneus maculatus	2	Mobile invertebrate feeder	Y
Saida2BuziosDOV4.Mai2016	Haemulidae	Haemulon	Haemulon aurolineatum	8	Mobile invertebrate feeder	Y
Saida2BuziosDOV4.Mai2016	Labridae	Bodianus	Bodianus pulchellus	1	Mobile invertebrate feeder	Y
Saida2BuziosDOV4.Mai2016	Labridae	Halichoeres	Halichoeres poeyi	1	Mobile invertebrate feeder	N
Saida2BuziosDOV4.Mai2016	Pomacentridae	Abudefduf	Abudefduf saxatilis	18	Omnivore	N
Saida2BuziosDOV4.Mai2016	Pomacentridae	Stegastes	Stegastes fuscus	19	Territorial herbivore	N
Saida2BuziosDOV4.Mai2016	Scaridae	Sparisoma	Sparisoma tuiupiranga	1	Roving herbivore	Y
Saida2BuziosDOV5.Mai2016	Epinephelidae	Epinephelus	Epinephelus marginatus	1	Carnivore	Y
Saida2BuziosDOV5.Mai2016	Haemulidae	Haemulon	Haemulon aurolineatum	4	Mobile invertebrate feeder	Y
Saida2BuziosDOV5.Mai2016	Holocentridae	Holocentrus	Holocentrus adscensionis	1	Mobile invertebrate feeder	N
Saida2BuziosDOV5.Mai2016	Myliobatidae	Aetobatus	Aetobatus narinari	3	Mobile invertebrate feeder	Y
Saida2BuziosDOV5.Mai2016	Pomacentridae	Abudefduf	Abudefduf saxatilis	33	Omnivore	N
Saida2BuziosDOV5.Mai2016	Pomacentridae	Stegastes	Stegastes fuscus	14	Territorial herbivore	N
Saida2BuziosDOV5.Mai2016	Scaridae	Cryptotomus	Cryptotomus roseus	3	Roving herbivore	N
Saida2BuziosDOV5.Mai2016	Serranidae	Serranus	Serranus sp.	1	Mobile invertebrate feeder	N
Saida2BuziosDOV6.Mai2016	Acanthuridae	Acanthurus	Acanthurus bahianus	11	Roving herbivore	N
Saida2BuziosDOV6.Mai2016	Haemulidae	Haemulon	Haemulon aurolineatum	2	Mobile invertebrate feeder	Y
Saida2BuziosDOV6.Mai2016	Labridae	Bodianus	Bodianus rufus	1	Mobile invertebrate feeder	Y
Saida2BuziosDOV6.Mai2016	Labridae	Halichoeres	Halichoeres poeyi	1	Mobile invertebrate feeder	N
Saida2BuziosDOV6.Mai2016	Pomacentridae	Abudefduf	Abudefduf saxatilis	33	Omnivore	N
Saida2BuziosDOV6.Mai2016	Pomacentridae	Stegastes	Stegastes fuscus	10	Territorial herbivore	N
Saida2BuziosDOV6.Mai2016	Scaridae	Sparisoma	Sparisoma axillare	1	Roving herbivore	Y
Saida2CabrasBRUV1.Mai2016	Carangidae	Caranx	Caranx latus	10	Carnivore	Y
Saida2CabrasBRUV1.Mai2016	Haemulidae	Anisotremus	Anisotremus virginicus	1	Mobile invertebrate feeder	Y
Saida2CabrasBRUV1.Mai2016	Haemulidae	Haemulon	Haemulon aurolineatum	3	Mobile invertebrate feeder	Y
Saida2CabrasBRUV1.Mai2016	Holocentridae	Holocentrus	Holocentrus adscensionis	2	Mobile invertebrate feeder	N
Saida2CabrasBRUV1.Mai2016	Rhinopteridae	Rhinoptera	Rhinoptera sp.	1	Mobile invertebrate feeder	Y
Saida2CabrasBRUV1.Mai2016	Sciaenidae	Odontoscion	Odontoscion dentex	1	Carnivore	Y
Saida2CabrasDOV2.Mai2016	Serranidae	Serranus	Serranus sp.	1	Mobile invertebrate feeder	N
Saida2CabrasDOV3.Mai2016	Haemulidae	Haemulon	Haemulon aurolineatum	1	Mobile invertebrate feeder	Y
Saida2CabrasDOV4.Mai2016	Chaetodontidae	Chaetodon	Chaetodon striatus	1	Sessile invertebrate feeder	N
Saida2CabrasDOV4.Mai2016	Epinephelidae	Epinephelus	Epinephelus marginatus	2	Carnivore	Y
Saida2CabrasDOV4.Mai2016	Haemulidae	Haemulon	Haemulon aurolineatum	1	Mobile invertebrate feeder	Y
Saida2CabrasDOV4.Mai2016	Pomacentridae	Abudefduf	Abudefduf saxatilis	3	Omnivore	N
Saida2CabrasDOV4.Mai2016	Pomacentridae	Stegastes	Stegastes fuscus	2	Territorial herbivore	N
Saida2CabrasDOV4.Mai2016	Sciaenidae	Pareques	Pareques acuminatus	1	Mobile invertebrate feeder	N
Saida2CabrasDOV5.Mai2016	Chaetodontidae	Chaetodon	Chaetodon striatus	2	Sessile invertebrate feeder	N
Saida2CabrasDOV5.Mai2016	Epinephelidae	Epinephelus	Epinephelus marginatus	1	Carnivore	Y
Saida2CabrasDOV5.Mai2016	Haemulidae	Haemulon	Haemulon aurolineatum	10	Mobile invertebrate feeder	Y
Saida2CabrasDOV5.Mai2016	Pomacentridae	Abudefduf	Abudefduf saxatilis	1	Omnivore	N
Saida2MarViradoBRUV1.Mai2016	Carangidae	Caranx	Caranx latus	2	Carnivore	Y
Saida2MarViradoBRUV1.Mai2016	Carangidae	Chloroscombrus	Chloroscombrus�chrysurus	3
Saida2MarViradoBRUV1.Mai2016	Haemulidae	Haemulon	Haemulon aurolineatum	2	Mobile invertebrate feeder	Y
Saida2MarViradoBRUV1.Mai2016	Sparidae	Diplodus	Diplodus argenteus	1	Omnivore	Y
Saida2MarViradoBRUV2.Mai2016	Carangidae	Caranx	Caranx latus	6	Carnivore	Y
Saida2MarViradoDOV1.Mai2016	Pomacentridae	Stegastes	Stegastes fuscus	2	Territorial herbivore	N
Saida2MarViradoDOV2.Mai2016	Epinephelidae	Mycteroperca	Mycteroperca acutirostris	1	Carnivore	Y
Saida2MarViradoDOV2.Mai2016	Haemulidae	Haemulon	Haemulon parra	10	Mobile invertebrate feeder	Y
Saida2MarViradoDOV2.Mai2016	Pomacentridae	Stegastes	Stegastes fuscus	2	Territorial herbivore	N
Saida2MarViradoDOV3.Mai2016	Ephippidae	Chaetodipterus	Chaetodipterus faber	2	Omnivore	Y
Saida2MarViradoDOV3.Mai2016	Haemulidae	Anisotremus	Anisotremus sp.	5	Mobile invertebrate feeder	Y
Saida2MarViradoDOV3.Mai2016	Haemulidae	Haemulon	Haemulon aurolineatum	9	Mobile invertebrate feeder	Y
Saida2MarViradoDOV3.Mai2016	Pomacentridae	Abudefduf	Abudefduf saxatilis	1	Omnivore	N
Saida2MarViradoDOV3.Mai2016	Pomacentridae	Stegastes	Stegastes fuscus	1	Territorial herbivore	N
Saida2MarViradoDOV4.Mai2016	Haemulidae	Anisotremus	Anisotremus surinamensis	3	Mobile invertebrate feeder	Y
Saida2MarViradoDOV4.Mai2016	Haemulidae	Haemulon	Haemulon parra	3	Mobile invertebrate feeder	Y
Saida2MarViradoDOV4.Mai2016	Pomacentridae	Abudefduf	Abudefduf saxatilis	6	Omnivore	N
Saida2MarViradoDOV4.Mai2016	Pomacentridae	Stegastes	Stegastes fuscus	9	Territorial herbivore	N
Saida2MarViradoDOV4.Mai2016	Sciaenidae	Odontoscion	Odontoscion dentex	12	Carnivore	Y
Saida2MarViradoDOV4.Mai2016	Sparidae	Diplodus	Diplodus argenteus	1	Omnivore	Y
Saida2MarViradoDOV5.Mai2016	Pomacentridae	Abudefduf	Abudefduf saxatilis	12	Omnivore	N
Saida2MarViradoDOV5.Mai2016	Pomacentridae	Stegastes	Stegastes fuscus	11	Territorial herbivore	N
Saida2MarViradoDOV6.Mai2016	Epinephelidae	Epinephelus	Epinephelus marginatus	1	Carnivore	Y
Saida2MarViradoDOV6.Mai2016	Pomacentridae	Stegastes	Stegastes fuscus	5	Territorial herbivore	N
Saida2PalmasBRUV1.Mai2016	Carangidae	Caranx	Caranx latus	2	Carnivore	Y
Saida2PalmasBRUV1.Mai2016	Carangidae	Seriola	Seriola rivoliana	1	Carnivore	Y
Saida2PalmasBRUV1.Mai2016	Epinephelidae	Epinephelus	Epinephelus marginatus	1	Carnivore	Y
Saida2PalmasBRUV1.Mai2016	Haemulidae	Haemulon	Haemulon aurolineatum	26	Mobile invertebrate feeder	Y
Saida2PalmasBRUV1.Mai2016	Holocentridae	Holocentrus	Holocentrus adscensionis	1	Mobile invertebrate feeder	N
Saida2PalmasBRUV1.Mai2016	Kyphosidae	Kyphosus	Kyphosus sp.	19	Roving herbivore	Y
Saida2PalmasBRUV1.Mai2016	Pomacentridae	Abudefduf	Abudefduf saxatilis	2	Omnivore	N
Saida2PalmasBRUV1.Mai2016	Sparidae	Diplodus	Diplodus argenteus	3	Omnivore	Y
Saida2PalmasBRUV2.Mai2016	Acanthuridae	Acanthurus	Acanthurus sp.	1	Roving herbivore	N
Saida2PalmasBRUV2.Mai2016	Carangidae	Caranx	Caranx latus	1	Carnivore	Y
Saida2PalmasBRUV2.Mai2016	Carangidae	Pseudocaranx	Pseudocaranx dentex	16	Mobile invertebrate feeder	Y
Saida2PalmasBRUV2.Mai2016	Carangidae	Selene	Selene vomer	2	Carnivore	Y
Saida2PalmasBRUV2.Mai2016	Carangidae	Seriola	Seriola sp.	1	Carnivore	Y
Saida2PalmasBRUV2.Mai2016	Carangidae	Trachinotus	Trachinotus carolinus	1	Carnivore	Y
Saida2PalmasBRUV2.Mai2016	Chaetodontidae	Chaetodon	Chaetodon striatus	1	Sessile invertebrate feeder	N
Saida2PalmasBRUV2.Mai2016	Ephippidae	Chaetodipterus	Chaetodipterus faber	6	Omnivore	Y
Saida2PalmasBRUV2.Mai2016	Epinephelidae	Epinephelus	Epinephelus marginatus	1	Carnivore	Y
Saida2PalmasBRUV2.Mai2016	Epinephelidae	Epinephelus	Epinephelus morio	1	Carnivore	Y
Saida2PalmasBRUV2.Mai2016	Epinephelidae	Mycteroperca	Mycteroperca acutirostris	1	Carnivore	Y
Saida2PalmasBRUV2.Mai2016	Haemulidae	Haemulon	Haemulon aurolineatum	9	Mobile invertebrate feeder	Y
Saida2PalmasBRUV2.Mai2016	Holocentridae	Holocentrus	Holocentrus adscensionis	1	Mobile invertebrate feeder	N
Saida2PalmasBRUV2.Mai2016	Kyphosidae	Kyphosus	Kyphosus sp.	1	Roving herbivore	Y
Saida2PalmasBRUV2.Mai2016	Labridae	Halichoeres	Halichoeres sp.	1	Mobile invertebrate feeder	N
Saida2PalmasBRUV2.Mai2016	Lutjanidae	Lutjanus	Lutjanus synagris	1	Carnivore	Y
Saida2PalmasBRUV2.Mai2016	Lutjanidae	Ocyurus	Ocyurus chrysurus	2	Carnivore	Y
Saida2PalmasBRUV2.Mai2016	Muraenidae	Gymnothorax	Gymnothorax funebris	1	Carnivore	Y
Saida2PalmasBRUV2.Mai2016	Muraenidae	Gymnothorax	Gymnothorax moringa	1	Carnivore	Y
Saida2PalmasBRUV2.Mai2016	Pomacanthidae	Pomacanthus	Pomacanthus paru	2	Omnivore	N
Saida2PalmasBRUV2.Mai2016	Pomacentridae	Abudefduf	Abudefduf saxatilis	1	Omnivore	N
Saida2PalmasBRUV2.Mai2016	Sciaenidae	Odontoscion	Odontoscion dentex	1	Carnivore	Y
Saida2PalmasBRUV2.Mai2016	Sciaenidae	Pareques	Pareques acuminatus	1	Mobile invertebrate feeder	N
Saida2PalmasBRUV2.Mai2016	Sparidae	Diplodus	Diplodus argenteus	7	Omnivore	Y
Saida2PalmasDOV1.Mai2016	Haemulidae	Haemulon	Haemulon aurolineatum	4	Mobile invertebrate feeder	Y
Saida2PalmasDOV2.Mai2016	Acanthuridae	Acanthurus	Acanthurus chirurgus	2	Roving herbivore	N
Saida2PalmasDOV2.Mai2016	Chaetodontidae	Chaetodon	Chaetodon striatus	1	Sessile invertebrate feeder	N
Saida2PalmasDOV2.Mai2016	Haemulidae	Anisotremus	Anisotremus virginicus	1	Mobile invertebrate feeder	Y
Saida2PalmasDOV2.Mai2016	Haemulidae	Haemulon	Haemulon aurolineatum	40	Mobile invertebrate feeder	Y
Saida2PalmasDOV2.Mai2016	Ogcocephalidae	Ogcocephalus	Ogcocephalus vespertilio	1	Mobile invertebrate feeder	N
Saida2PalmasDOV2.Mai2016	Pomacentridae	Abudefduf	Abudefduf saxatilis	4	Omnivore	N
Saida2PalmasDOV3.Mai2016	Chaetodontidae	Chaetodon	Chaetodon striatus	2	Sessile invertebrate feeder	N
Saida2PalmasDOV3.Mai2016	Epinephelidae	Epinephelus	Epinephelus marginatus	3	Carnivore	Y
Saida2PalmasDOV3.Mai2016	Epinephelidae	Mycteroperca	Mycteroperca acutirostris	1	Carnivore	Y
Saida2PalmasDOV3.Mai2016	Haemulidae	Anisotremus	Anisotremus virginicus	1	Mobile invertebrate feeder	Y
Saida2PalmasDOV3.Mai2016	Haemulidae	Haemulon	Haemulon aurolineatum	18	Mobile invertebrate feeder	Y
Saida2PalmasDOV3.Mai2016	Haemulidae	Haemulon	Haemulon parra	3	Mobile invertebrate feeder	Y
Saida2PalmasDOV3.Mai2016	Labridae	Bodianus	Bodianus rufus	1	Mobile invertebrate feeder	Y
Saida2PalmasDOV3.Mai2016	Pomacanthidae	Pomacanthus	Pomacanthus paru	2	Omnivore	N
Saida2PalmasDOV3.Mai2016	Pomacentridae	Abudefduf	Abudefduf saxatilis	4	Omnivore	N
Saida2PalmasDOV3.Mai2016	Pomacentridae	Chromis	Chromis multilineata	1	Planktivore	N
Saida2PalmasDOV4.Mai2016	Haemulidae	Haemulon	Haemulon aurolineatum	5	Mobile invertebrate feeder	Y
Saida2PalmasDOV4.Mai2016	Holocentridae	Holocentrus	Holocentrus adscensionis	1	Mobile invertebrate feeder	N
Saida2PalmasDOV4.Mai2016	Pomacentridae	Abudefduf	Abudefduf saxatilis	9	Omnivore	N
Saida2PalmasDOV4.Mai2016	Pomacentridae	Chromis	Chromis multilineata	1	Planktivore	N
Saida2PalmasDOV4.Mai2016	Pomacentridae	Stegastes	Stegastes fuscus	1	Territorial herbivore	N
Saida2PalmasDOV5.Mai2016	Acanthuridae	Acanthurus	Acanthurus chirurgus	1	Roving herbivore	N
Saida2PalmasDOV5.Mai2016	Haemulidae	Anisotremus	Anisotremus surinamensis	1	Mobile invertebrate feeder	Y
Saida2PalmasDOV5.Mai2016	Haemulidae	Haemulon	Haemulon aurolineatum	2	Mobile invertebrate feeder	Y
Saida2PalmasDOV5.Mai2016	Holocentridae	Holocentrus	Holocentrus adscensionis	1	Mobile invertebrate feeder	N
Saida2PalmasDOV5.Mai2016	Pomacentridae	Abudefduf	Abudefduf saxatilis	12	Omnivore	N
Saida2PalmasDOV5.Mai2016	Pomacentridae	Stegastes	Stegastes fuscus	1	Territorial herbivore	N
Saida2PalmasDOV5.Mai2016	Scaridae	Sparisoma	Sparisoma axillare	1	Roving herbivore	Y
Saida2TamanduaBRUV1.Mai2016	Albulidae	Albula	Albula vulpes	1	Mobile invertebrate feeder	Y
Saida2TamanduaBRUV1.Mai2016	Carangidae	Caranx	Caranx latus	5	Carnivore	Y
Saida2TamanduaBRUV1.Mai2016	Carangidae	Chloroscombrus	Chloroscombrus�chrysurus	30
Saida2TamanduaBRUV1.Mai2016	Dasyatidae	Dasyatis	Dasyatis sp.	1	Carnivore	Y
Saida2TamanduaDOV1.Mai2016	Epinephelidae	Mycteroperca	Mycteroperca bonaci	1	Carnivore	Y
Saida2TamanduaDOV1.Mai2016	Haemulidae	Haemulon	Haemulon aurolineatum	1	Mobile invertebrate feeder	Y
Saida2TamanduaDOV1.Mai2016	Pomacentridae	Abudefduf	Abudefduf saxatilis	3	Omnivore	N
Saida2TamanduaDOV2.Mai2016	Epinephelidae	Mycteroperca	Mycteroperca acutirostris	1	Carnivore	Y
Saida2TamanduaDOV4.Mai2016	Pomacentridae	Abudefduf	Abudefduf saxatilis	15	Omnivore	N
Saida2TamanduaDOV4.Mai2016	Tetraodontidae	Sphoeroides	Sphoeroides spengleri	1	Mobile invertebrate feeder	N
Saida2TamanduaDOV5.Mai2016	Haemulidae	Haemulon	Haemulon aurolineatum	2	Mobile invertebrate feeder	Y
Saida2TamanduaDOV5.Mai2016	Pomacentridae	Abudefduf	Abudefduf saxatilis	8	Omnivore	N
Saida2TamanduaDOV6.Mai2016	Epinephelidae	Mycteroperca	Mycteroperca acutirostris	1	Carnivore	Y
Saida2TamanduaDOV6.Mai2016	Haemulidae	Haemulon	Haemulon aurolineatum	6	Mobile invertebrate feeder	Y
Saida2TamanduaDOV6.Mai2016	Pomacentridae	Abudefduf	Abudefduf saxatilis	4	Omnivore	N
Saida2TamanduaDOV6.Mai2016	Pomacentridae	Stegastes	Stegastes fuscus	2	Territorial herbivore	N
Saida2TamanduaDOV6.Mai2016	Sparidae	Diplodus	Diplodus argenteus	1	Omnivore	Y
Saida3AlcatrazesBRUV1.Jul2016	Acanthuridae	Acanthurus	Acanthurus bahianus	2	Roving herbivore	N
Saida3AlcatrazesBRUV1.Jul2016	Carangidae	Carangoides	Carangoides bartholomaei	1	Carnivore	Y
Saida3AlcatrazesBRUV1.Jul2016	Carangidae	Caranx	Caranx latus	2	Carnivore	Y
Saida3AlcatrazesBRUV1.Jul2016	Carangidae	Seriola	Seriola lalandi	1	Carnivore	Y
Saida3AlcatrazesBRUV1.Jul2016	Carangidae	Seriola	Seriola rivoliana	1	Carnivore	Y
Saida3AlcatrazesBRUV1.Jul2016	Dasyatidae	Dasyatis	Dasyatis sp.	1	Carnivore	Y
Saida3AlcatrazesBRUV1.Jul2016	Epinephelidae	Cephalopholis	Cephalopholis fulva	1	Carnivore	Y
Saida3AlcatrazesBRUV1.Jul2016	Epinephelidae	Epinephelus	Epinephelus marginatus	1	Carnivore	Y
Saida3AlcatrazesBRUV1.Jul2016	Haemulidae	Haemulon	Haemulon aurolineatum	25	Mobile invertebrate feeder	Y
Saida3AlcatrazesBRUV1.Jul2016	Haemulidae	Haemulon	Haemulon plumieri	1	Mobile invertebrate feeder	Y
Saida3AlcatrazesBRUV1.Jul2016	Holocentridae	Holocentrus	Holocentrus adscensionis	1	Mobile invertebrate feeder	N
Saida3AlcatrazesBRUV1.Jul2016	Kyphosidae	Kyphosus	Kyphosus sp.	10	Roving herbivore	Y
Saida3AlcatrazesBRUV1.Jul2016	Labridae	Bodianus	Bodianus pulchellus	1	Mobile invertebrate feeder	Y
Saida3AlcatrazesBRUV1.Jul2016	Labridae	Halichoeres	Halichoeres bivittatus	4	Mobile invertebrate feeder	N
Saida3AlcatrazesBRUV1.Jul2016	Lutjanidae	Rhomboplites	Rhomboplites aurorubens	1	Carnivore	Y
Saida3AlcatrazesBRUV1.Jul2016	Myliobatidae	Myliobatis	Myliobatis sp.	1	Mobile invertebrate feeder	Y
Saida3AlcatrazesBRUV1.Jul2016	Pomacanthidae	Pomacanthus	Pomacanthus paru	1	Omnivore	N
Saida3AlcatrazesBRUV1.Jul2016	Pomacentridae	Chromis	Chromis jubauna	2	Planktivore	N
Saida3AlcatrazesBRUV1.Jul2016	Serranidae	Diplectrum	Diplectrum radiale	3	Carnivore	N
Saida3AlcatrazesBRUV1.Jul2016	Sparidae	Calamus	Calamus penna	1	Omnivore	Y
Saida3AlcatrazesBRUV1.Jul2016	Sparidae	Diplodus	Diplodus argenteus	3	Omnivore	Y
Saida3AlcatrazesBRUV2.Jul2016	Bothidae	Bothus	Bothus ocellatus	3	Carnivore	N
Saida3AlcatrazesBRUV2.Jul2016	Carangidae	Pseudocaranx	Pseudocaranx dentex	8	Mobile invertebrate feeder	Y
Saida3AlcatrazesBRUV2.Jul2016	Dasyatidae	Dasyatis	Dasyatis sp.	2	Carnivore	Y
Saida3AlcatrazesBRUV2.Jul2016	Ephippidae	Chaetodipterus	Chaetodipterus faber	9	Omnivore	Y
Saida3AlcatrazesBRUV2.Jul2016	Kyphosidae	Kyphosus	Kyphosus sp.	1	Roving herbivore	Y
Saida3AlcatrazesBRUV2.Jul2016	Myliobatidae	Myliobatis	Myliobatis sp.	1	Mobile invertebrate feeder	Y
Saida3AlcatrazesBRUV2.Jul2016	Pomacanthidae	Pomacanthus	Pomacanthus paru	2	Omnivore	N
Saida3AlcatrazesBRUV2.Jul2016	Serranidae	Diplectrum	Diplectrum radiale	2	Carnivore	N
Saida3AlcatrazesBRUV2.Jul2016	Sparidae	Calamus	Calamus pennatula	3	Omnivore	Y
Saida3AlcatrazesDOV1.Jul2016	Acanthuridae	Acanthurus	Acanthurus bahianus	4	Roving herbivore	N
Saida3AlcatrazesDOV1.Jul2016	Blenniidae	Parablennius	Parablennius sp.	1	Omnivore	N
Saida3AlcatrazesDOV1.Jul2016	Carangidae	Pseudocaranx	Pseudocaranx dentex	10	Mobile invertebrate feeder	Y
Saida3AlcatrazesDOV1.Jul2016	Epinephelidae	Epinephelus	Epinephelus marginatus	1	Carnivore	Y
Saida3AlcatrazesDOV1.Jul2016	Gobiidae	Coryphopterus	Coryphopterus sp.	6	Mobile invertebrate feeder	N
Saida3AlcatrazesDOV1.Jul2016	Haemulidae	Anisotremus	Anisotremus sp.	6	Mobile invertebrate feeder	Y
Saida3AlcatrazesDOV1.Jul2016	Haemulidae	Anisotremus	Anisotremus virginicus	9	Mobile invertebrate feeder	Y
Saida3AlcatrazesDOV1.Jul2016	Haemulidae	Haemulon	Haemulon aurolineatum	200	Mobile invertebrate feeder	Y
Saida3AlcatrazesDOV1.Jul2016	Holocentridae	Holocentrus	Holocentrus adscensionis	2	Mobile invertebrate feeder	N
Saida3AlcatrazesDOV1.Jul2016	Labridae	Bodianus	Bodianus rufus	2	Mobile invertebrate feeder	Y
Saida3AlcatrazesDOV1.Jul2016	Labridae	Halichoeres	Halichoeres poeyi	1	Mobile invertebrate feeder	N
Saida3AlcatrazesDOV1.Jul2016	Mullidae	Pseudupeneus	Pseudupeneus maculatus	1	Mobile invertebrate feeder	Y
Saida3AlcatrazesDOV1.Jul2016	Pomacanthidae	Pomacanthus	Pomacanthus paru	3	Omnivore	N
Saida3AlcatrazesDOV1.Jul2016	Pomacentridae	Chromis	Chromis jubauna	2	Planktivore	N
Saida3AlcatrazesDOV1.Jul2016	Pomacentridae	Chromis	Chromis multilineata	8	Planktivore	N
Saida3AlcatrazesDOV1.Jul2016	Pomacentridae	Stegastes	Stegastes fuscus	1	Territorial herbivore	N
Saida3AlcatrazesDOV1.Jul2016	Scaridae	Sparisoma	Sparisoma axillare	3	Roving herbivore	Y
Saida3AlcatrazesDOV1.Jul2016	Scaridae	Sparisoma	Sparisoma tuiupiranga	3	Roving herbivore	Y
Saida3AlcatrazesDOV1.Jul2016	Sciaenidae	Pareques	Pareques acuminatus	1	Mobile invertebrate feeder	N
Saida3AlcatrazesDOV1.Jul2016	Serranidae	Serranus	Serranus baldwini	4	Mobile invertebrate feeder	N
Saida3AlcatrazesDOV1.Jul2016	Serranidae	Serranus	Serranus sp.	1	Mobile invertebrate feeder	N
Saida3AlcatrazesDOV1.Jul2016	Sparidae	Diplodus	Diplodus argenteus	1	Omnivore	Y
Saida3AlcatrazesDOV1.Jul2016	Tetraodontidae	Sphoeroides	Sphoeroides spengleri	1	Mobile invertebrate feeder	N
Saida3AlcatrazesDOV2.Jul2016	Blenniidae	Parablennius	Parablennius marmoreus	1	Omnivore	N
Saida3AlcatrazesDOV2.Jul2016	Chaetodontidae	Chaetodon	Chaetodon striatus	2	Sessile invertebrate feeder	N
Saida3AlcatrazesDOV2.Jul2016	Epinephelidae	Epinephelus	Epinephelus marginatus	1	Carnivore	Y
Saida3AlcatrazesDOV2.Jul2016	Gobiidae	Coryphopterus	Coryphopterus sp.	18	Mobile invertebrate feeder	N
Saida3AlcatrazesDOV2.Jul2016	Haemulidae	Anisotremus	Anisotremus sp.	3	Mobile invertebrate feeder	Y
Saida3AlcatrazesDOV2.Jul2016	Haemulidae	Anisotremus	Anisotremus virginicus	6	Mobile invertebrate feeder	Y
Saida3AlcatrazesDOV2.Jul2016	Haemulidae	Haemulon	Haemulon parra	1	Mobile invertebrate feeder	Y
Saida3AlcatrazesDOV2.Jul2016	Holocentridae	Holocentrus	Holocentrus adscensionis	12	Mobile invertebrate feeder	N
Saida3AlcatrazesDOV2.Jul2016	Kyphosidae	Kyphosus	Kyphosus sp.	5	Roving herbivore	Y
Saida3AlcatrazesDOV2.Jul2016	Labridae	Bodianus	Bodianus pulchellus	1	Mobile invertebrate feeder	Y
Saida3AlcatrazesDOV2.Jul2016	Pomacanthidae	Pomacanthus	Pomacanthus paru	4	Omnivore	N
Saida3AlcatrazesDOV2.Jul2016	Pomacentridae	Abudefduf	Abudefduf saxatilis	5	Omnivore	N
Saida3AlcatrazesDOV2.Jul2016	Pomacentridae	Chromis	Chromis jubauna	2	Planktivore	N
Saida3AlcatrazesDOV2.Jul2016	Pomacentridae	Chromis	Chromis multilineata	4	Planktivore	N
Saida3AlcatrazesDOV2.Jul2016	Pomacentridae	Stegastes	Stegastes fuscus	2	Territorial herbivore	N
Saida3AlcatrazesDOV2.Jul2016	Pomacentridae	Stegastes	Stegastes variabilis	1	Territorial herbivore	N
Saida3AlcatrazesDOV2.Jul2016	Scaridae	Sparisoma	Sparisoma tuiupiranga	1	Roving herbivore	Y
Saida3AlcatrazesDOV2.Jul2016	Sciaenidae	Odontoscion	Odontoscion dentex	1	Carnivore	Y
Saida3AlcatrazesDOV2.Jul2016	Serranidae	Serranus	Serranus baldwini	3	Mobile invertebrate feeder	N
Saida3AlcatrazesDOV2.Jul2016	Sparidae	Diplodus	Diplodus argenteus	1	Omnivore	Y
Saida3AlcatrazesDOV3.Jul2016	Blenniidae	Parablennius	Parablennius marmoreus	1	Omnivore	N
Saida3AlcatrazesDOV3.Jul2016	Carangidae	Pseudocaranx	Pseudocaranx dentex	2	Mobile invertebrate feeder	Y
Saida3AlcatrazesDOV3.Jul2016	Chaetodontidae	Chaetodon	Chaetodon striatus	1	Sessile invertebrate feeder	N
Saida3AlcatrazesDOV3.Jul2016	Gobiidae	Coryphopterus	Coryphopterus sp.	6	Mobile invertebrate feeder	N
Saida3AlcatrazesDOV3.Jul2016	Haemulidae	Anisotremus	Anisotremus virginicus	5	Mobile invertebrate feeder	Y
Saida3AlcatrazesDOV3.Jul2016	Haemulidae	Haemulon	Haemulon parra	2	Mobile invertebrate feeder	Y
Saida3AlcatrazesDOV3.Jul2016	Kyphosidae	Kyphosus	Kyphosus incisor	3	Roving herbivore	Y
Saida3AlcatrazesDOV3.Jul2016	Kyphosidae	Kyphosus	Kyphosus sp.	9	Roving herbivore	Y
Saida3AlcatrazesDOV3.Jul2016	Labridae	Bodianus	Bodianus rufus	1	Mobile invertebrate feeder	Y
Saida3AlcatrazesDOV3.Jul2016	Labridae	Halichoeres	Halichoeres brasiliensis	1	Mobile invertebrate feeder	Y
Saida3AlcatrazesDOV3.Jul2016	Pomacanthidae	Pomacanthus	Pomacanthus paru	3	Omnivore	N
Saida3AlcatrazesDOV3.Jul2016	Sparidae	Diplodus	Diplodus argenteus	2	Omnivore	Y
Saida3AlcatrazesDOV4.Jul2016	Acanthuridae	Acanthurus	Acanthurus bahianus	3	Roving herbivore	N
Saida3AlcatrazesDOV4.Jul2016	Carangidae	Caranx	Caranx latus	1	Carnivore	Y
Saida3AlcatrazesDOV4.Jul2016	Haemulidae	Anisotremus	Anisotremus virginicus	1	Mobile invertebrate feeder	Y
Saida3AlcatrazesDOV4.Jul2016	Haemulidae	Haemulon	Haemulon aurolineatum	10	Mobile invertebrate feeder	Y
Saida3AlcatrazesDOV4.Jul2016	Holocentridae	Holocentrus	Holocentrus adscensionis	4	Mobile invertebrate feeder	N
Saida3AlcatrazesDOV4.Jul2016	Kyphosidae	Kyphosus	Kyphosus sp.	2	Roving herbivore	Y
Saida3AlcatrazesDOV4.Jul2016	Labridae	Bodianus	Bodianus pulchellus	2	Mobile invertebrate feeder	Y
Saida3AlcatrazesDOV4.Jul2016	Labridae	Bodianus	Bodianus rufus	3	Mobile invertebrate feeder	Y
Saida3AlcatrazesDOV4.Jul2016	Labridae	Halichoeres	Halichoeres poeyi	1	Mobile invertebrate feeder	N
Saida3AlcatrazesDOV4.Jul2016	Pomacanthidae	Pomacanthus	Pomacanthus paru	1	Omnivore	N
Saida3AlcatrazesDOV4.Jul2016	Pomacentridae	Abudefduf	Abudefduf saxatilis	28	Omnivore	N
Saida3AlcatrazesDOV4.Jul2016	Pomacentridae	Chromis	Chromis multilineata	4	Planktivore	N
Saida3AlcatrazesDOV4.Jul2016	Pomacentridae	Stegastes	Stegastes fuscus	21	Territorial herbivore	N
Saida3AlcatrazesDOV5.Jul2016	Acanthuridae	Acanthurus	Acanthurus bahianus	1	Roving herbivore	N
Saida3AlcatrazesDOV5.Jul2016	Acanthuridae	Acanthurus	Acanthurus chirurgus	1	Roving herbivore	N
Saida3AlcatrazesDOV5.Jul2016	Epinephelidae	Cephalopholis	Cephalopholis sp.	4	Carnivore	Y
Saida3AlcatrazesDOV5.Jul2016	Haemulidae	Haemulon	Haemulon aurolineatum	91	Mobile invertebrate feeder	Y
Saida3AlcatrazesDOV5.Jul2016	Holocentridae	Holocentrus	Holocentrus adscensionis	8	Mobile invertebrate feeder	N
Saida3AlcatrazesDOV5.Jul2016	Labridae	Halichoeres	Halichoeres brasiliensis	1	Mobile invertebrate feeder	Y
Saida3AlcatrazesDOV5.Jul2016	Monacanthidae	Cantherhines	Cantherhines macrocerus	2	Omnivore	N
Saida3AlcatrazesDOV5.Jul2016	Pomacanthidae	Pomacanthus	Pomacanthus paru	10	Omnivore	N
Saida3AlcatrazesDOV5.Jul2016	Pomacentridae	Abudefduf	Abudefduf saxatilis	51	Omnivore	N
Saida3AlcatrazesDOV5.Jul2016	Pomacentridae	Chromis	Chromis multilineata	13	Planktivore	N
Saida3AlcatrazesDOV5.Jul2016	Pomacentridae	Stegastes	Stegastes fuscus	16	Territorial herbivore	N
Saida3AlcatrazesDOV5.Jul2016	Synodontidae	Synodus	Synodus intermedius	1	Piscivore	N
Saida3AlcatrazesDOV6.Jul2016	Acanthuridae	Acanthurus	Acanthurus sp.	1	Roving herbivore	N
Saida3AlcatrazesDOV6.Jul2016	Carangidae	Caranx	Caranx latus	1	Carnivore	Y
Saida3AlcatrazesDOV6.Jul2016	Epinephelidae	Epinephelus	Epinephelus marginatus	1	Carnivore	Y
Saida3AlcatrazesDOV6.Jul2016	Haemulidae	Haemulon	Haemulon aurolineatum	14	Mobile invertebrate feeder	Y
Saida3AlcatrazesDOV6.Jul2016	Holocentridae	Holocentrus	Holocentrus adscensionis	6	Mobile invertebrate feeder	N
Saida3AlcatrazesDOV6.Jul2016	Labridae	Bodianus	Bodianus pulchellus	1	Mobile invertebrate feeder	Y
Saida3AlcatrazesDOV6.Jul2016	Monacanthidae	Cantherhines	Cantherhines macrocerus	1	Omnivore	N
Saida3AlcatrazesDOV6.Jul2016	Monacanthidae	Cantherhines	Cantherhines pullus	1	Omnivore	N
Saida3AlcatrazesDOV6.Jul2016	Pomacentridae	Abudefduf	Abudefduf saxatilis	8	Omnivore	N
Saida3AlcatrazesDOV6.Jul2016	Pomacentridae	Chromis	Chromis multilineata	1	Planktivore	N
Saida3AlcatrazesDOV6.Jul2016	Pomacentridae	Stegastes	Stegastes fuscus	8	Territorial herbivore	N
Saida3BuziosBRUV1.Jul2016	Acanthuridae	Acanthurus	Acanthurus sp.	1	Roving herbivore	N
Saida3BuziosBRUV1.Jul2016	Balistidae	Balistes	Balistes vetula	1	Omnivore	Y
Saida3BuziosBRUV1.Jul2016	Bothidae	Bothus	Bothus ocellatus	3	Carnivore	N
Saida3BuziosBRUV1.Jul2016	Carangidae	Caranx	Caranx latus	7	Carnivore	Y
Saida3BuziosBRUV1.Jul2016	Chaetodontidae	Chaetodon	Chaetodon striatus	2	Sessile invertebrate feeder	N
Saida3BuziosBRUV1.Jul2016	Dasyatidae	Dasyatis	Dasyatis sp.	1	Carnivore	Y
Saida3BuziosBRUV1.Jul2016	Epinephelidae	Mycteroperca	Mycteroperca acutirostris	1	Carnivore	Y
Saida3BuziosBRUV1.Jul2016	Haemulidae	Anisotremus	Anisotremus virginicus	1	Mobile invertebrate feeder	Y
Saida3BuziosBRUV1.Jul2016	Haemulidae	Haemulon	Haemulon aurolineatum	15	Mobile invertebrate feeder	Y
Saida3BuziosBRUV1.Jul2016	Holocentridae	Holocentrus	Holocentrus adscensionis	1	Mobile invertebrate feeder	N
Saida3BuziosBRUV1.Jul2016	Labridae	Bodianus	Bodianus pulchellus	1	Mobile invertebrate feeder	Y
Saida3BuziosBRUV1.Jul2016	Labridae	Bodianus	Bodianus rufus	1	Mobile invertebrate feeder	Y
Saida3BuziosBRUV1.Jul2016	Labridae	Halichoeres	Halichoeres brasiliensis	1	Mobile invertebrate feeder	Y
Saida3BuziosBRUV1.Jul2016	Labridae	Halichoeres	Halichoeres poeyi	4	Mobile invertebrate feeder	N
Saida3BuziosBRUV1.Jul2016	Lutjanidae	Rhomboplites	Rhomboplites aurorubens	1	Carnivore	Y
Saida3BuziosBRUV1.Jul2016	Mugilidae	Mugil	Mugil sp.	24	Omnivore	Y
Saida3BuziosBRUV1.Jul2016	Mullidae	Pseudupeneus	Pseudupeneus maculatus	1	Mobile invertebrate feeder	Y
Saida3BuziosBRUV1.Jul2016	Serranidae	Diplectrum	Diplectrum radiale	4	Carnivore	N
Saida3BuziosBRUV1.Jul2016	Sparidae	Diplodus	Diplodus argenteus	4	Omnivore	Y
Saida3BuziosBRUV1.Jul2016	Tetraodontidae	Sphoeroides	Sphoeroides spengleri	1	Mobile invertebrate feeder	N
Saida3BuziosBRUV2.Jul2016	Acanthuridae	Acanthurus	Acanthurus chirurgus	5	Roving herbivore	N
Saida3BuziosBRUV2.Jul2016	Balistidae	Balistes	Balistes vetula	2	Omnivore	Y
Saida3BuziosBRUV2.Jul2016	Carangidae	Caranx	Caranx crysos	5	Carnivore	Y
Saida3BuziosBRUV2.Jul2016	Carangidae	Caranx	Caranx latus	2	Carnivore	Y
Saida3BuziosBRUV2.Jul2016	Chaetodontidae	Chaetodon	Chaetodon striatus	2	Sessile invertebrate feeder	N
Saida3BuziosBRUV2.Jul2016	Dactylopteridae	Dactylopterus	Dactylopterus volitans	2	Mobile invertebrate feeder	Y
Saida3BuziosBRUV2.Jul2016	Haemulidae	Anisotremus	Anisotremus virginicus	1	Mobile invertebrate feeder	Y
Saida3BuziosBRUV2.Jul2016	Haemulidae	Haemulon	Haemulon aurolineatum	18	Mobile invertebrate feeder	Y
Saida3BuziosBRUV2.Jul2016	Haemulidae	Haemulon	Haemulon plumieri	1	Mobile invertebrate feeder	Y
Saida3BuziosBRUV2.Jul2016	Holocentridae	Holocentrus	Holocentrus adscensionis	5	Mobile invertebrate feeder	N
Saida3BuziosBRUV2.Jul2016	Kyphosidae	Kyphosus	Kyphosus incisor	3	Roving herbivore	Y
Saida3BuziosBRUV2.Jul2016	Labridae	Bodianus	Bodianus pulchellus	2	Mobile invertebrate feeder	Y
Saida3BuziosBRUV2.Jul2016	Labridae	Bodianus	Bodianus rufus	1	Mobile invertebrate feeder	Y
Saida3BuziosBRUV2.Jul2016	Labridae	Halichoeres	Halichoeres brasiliensis	1	Mobile invertebrate feeder	Y
Saida3BuziosBRUV2.Jul2016	Labridae	Halichoeres	Halichoeres poeyi	2	Mobile invertebrate feeder	N
Saida3BuziosBRUV2.Jul2016	Monacanthidae	Cantherhines	Cantherhines pullus	2	Omnivore	N
Saida3BuziosBRUV2.Jul2016	Monacanthidae	Stephanolepis	Stephanolepis hispidus	1	Mobile invertebrate feeder	N
Saida3BuziosBRUV2.Jul2016	Mullidae	Pseudupeneus	Pseudupeneus maculatus	1	Mobile invertebrate feeder	Y
Saida3BuziosBRUV2.Jul2016	Muraenidae	Gymnothorax	Gymnothorax moringa	1	Carnivore	Y
Saida3BuziosBRUV2.Jul2016	Pomacanthidae	Pomacanthus	Pomacanthus paru	1	Omnivore	N
Saida3BuziosBRUV2.Jul2016	Scaridae	Sparisoma	Sparisoma frondosum	3	Roving herbivore	Y
Saida3BuziosBRUV2.Jul2016	Sparidae	Diplodus	Diplodus argenteus	11	Omnivore	Y
Saida3BuziosDOV1.Jul2016	Acanthuridae	Acanthurus	Acanthurus bahianus	20	Roving herbivore	N
Saida3BuziosDOV1.Jul2016	Acanthuridae	Acanthurus	Acanthurus chirurgus	10	Roving herbivore	N
Saida3BuziosDOV1.Jul2016	Haemulidae	Anisotremus	Anisotremus virginicus	1	Mobile invertebrate feeder	Y
Saida3BuziosDOV1.Jul2016	Haemulidae	Haemulon	Haemulon aurolineatum	20	Mobile invertebrate feeder	Y
Saida3BuziosDOV1.Jul2016	Labridae	Halichoeres	Halichoeres poeyi	4	Mobile invertebrate feeder	N
Saida3BuziosDOV1.Jul2016	Pomacentridae	Abudefduf	Abudefduf saxatilis	29	Omnivore	N
Saida3BuziosDOV1.Jul2016	Pomacentridae	Stegastes	Stegastes fuscus	4	Territorial herbivore	N
Saida3BuziosDOV1.Jul2016	Scaridae	Sparisoma	Sparisoma axillare	5	Roving herbivore	Y
Saida3BuziosDOV2.Jul2016	Acanthuridae	Acanthurus	Acanthurus bahianus	1	Roving herbivore	N
Saida3BuziosDOV2.Jul2016	Chaetodontidae	Chaetodon	Chaetodon striatus	1	Sessile invertebrate feeder	N
Saida3BuziosDOV2.Jul2016	Gobiidae	Coryphopterus	Coryphopterus sp.	2	Mobile invertebrate feeder	N
Saida3BuziosDOV2.Jul2016	Haemulidae	Haemulon	Haemulon aurolineatum	6	Mobile invertebrate feeder	Y
Saida3BuziosDOV2.Jul2016	Holocentridae	Holocentrus	Holocentrus adscensionis	3	Mobile invertebrate feeder	N
Saida3BuziosDOV2.Jul2016	Labridae	Bodianus	Bodianus pulchellus	1	Mobile invertebrate feeder	Y
Saida3BuziosDOV2.Jul2016	Labridae	Halichoeres	Halichoeres penrosei	1	Mobile invertebrate feeder	N
Saida3BuziosDOV2.Jul2016	Labridae	Halichoeres	Halichoeres poeyi	2	Mobile invertebrate feeder	N
Saida3BuziosDOV2.Jul2016	Ogcocephalidae	Ogcocephalus	Ogcocephalus vespertilio	1	Mobile invertebrate feeder	N
Saida3BuziosDOV2.Jul2016	Pomacanthidae	Pomacanthus	Pomacanthus paru	1	Omnivore	N
Saida3BuziosDOV2.Jul2016	Pomacentridae	Abudefduf	Abudefduf saxatilis	62	Omnivore	N
Saida3BuziosDOV2.Jul2016	Pomacentridae	Chromis	Chromis jubauna	1	Planktivore	N
Saida3BuziosDOV2.Jul2016	Pomacentridae	Stegastes	Stegastes fuscus	15	Territorial herbivore	N
Saida3BuziosDOV2.Jul2016	Scaridae	Scarus	Scarus zelindae	2	Roving herbivore	Y
Saida3BuziosDOV2.Jul2016	Scaridae	Sparisoma	Sparisoma axillare	2	Roving herbivore	Y
Saida3BuziosDOV2.Jul2016	Scaridae	Sparisoma	Sparisoma tuiupiranga	2	Roving herbivore	Y
Saida3BuziosDOV2.Jul2016	Sciaenidae	Pareques	Pareques acuminatus	1	Mobile invertebrate feeder	N
Saida3BuziosDOV2.Jul2016	Serranidae	Serranus	Serranus baldwini	1	Mobile invertebrate feeder	N
Saida3BuziosDOV3.Jul2016	Acanthuridae	Acanthurus	Acanthurus bahianus	2	Roving herbivore	N
Saida3BuziosDOV3.Jul2016	Acanthuridae	Acanthurus	Acanthurus chirurgus	3	Roving herbivore	N
Saida3BuziosDOV3.Jul2016	Chaetodontidae	Chaetodon	Chaetodon striatus	1	Sessile invertebrate feeder	N
Saida3BuziosDOV3.Jul2016	Gobiidae	Coryphopterus	Coryphopterus glaucofraenum	1	Mobile invertebrate feeder	N
Saida3BuziosDOV3.Jul2016	Gobiidae	Coryphopterus	Coryphopterus sp.	2	Mobile invertebrate feeder	N
Saida3BuziosDOV3.Jul2016	Haemulidae	Anisotremus	Anisotremus virginicus	2	Mobile invertebrate feeder	Y
Saida3BuziosDOV3.Jul2016	Haemulidae	Haemulon	Haemulon aurolineatum	8	Mobile invertebrate feeder	Y
Saida3BuziosDOV3.Jul2016	Labridae	Bodianus	Bodianus pulchellus	2	Mobile invertebrate feeder	Y
Saida3BuziosDOV3.Jul2016	Labridae	Bodianus	Bodianus rufus	1	Mobile invertebrate feeder	Y
Saida3BuziosDOV3.Jul2016	Labridae	Halichoeres	Halichoeres poeyi	5	Mobile invertebrate feeder	N
Saida3BuziosDOV3.Jul2016	Labridae	Halichoeres	Halichoeres sazimai	1	Mobile invertebrate feeder	N
Saida3BuziosDOV3.Jul2016	Pomacentridae	Stegastes	Stegastes fuscus	3	Territorial herbivore	N
Saida3BuziosDOV3.Jul2016	Serranidae	Serranus	Serranus baldwini	1	Mobile invertebrate feeder	N
Saida3BuziosDOV3.Jul2016	Synodontidae	Synodus	Synodus sp.	1	Piscivore	N
Saida3BuziosDOV4.Jul2016	Acanthuridae	Acanthurus	Acanthurus bahianus	1	Roving herbivore	N
Saida3BuziosDOV4.Jul2016	Haemulidae	Anisotremus	Anisotremus virginicus	1	Mobile invertebrate feeder	Y
Saida3BuziosDOV4.Jul2016	Haemulidae	Haemulon	Haemulon aurolineatum	6	Mobile invertebrate feeder	Y
Saida3BuziosDOV4.Jul2016	Holocentridae	Holocentrus	Holocentrus adscensionis	1	Mobile invertebrate feeder	N
Saida3BuziosDOV4.Jul2016	Pomacanthidae	Pomacanthus	Pomacanthus paru	1	Omnivore	N
Saida3BuziosDOV4.Jul2016	Pomacentridae	Abudefduf	Abudefduf saxatilis	132	Omnivore	N
Saida3BuziosDOV4.Jul2016	Pomacentridae	Stegastes	Stegastes fuscus	32	Territorial herbivore	N
Saida3BuziosDOV5.Jul2016	Acanthuridae	Acanthurus	Acanthurus chirurgus	3	Roving herbivore	N
Saida3BuziosDOV5.Jul2016	Chaetodontidae	Chaetodon	Chaetodon striatus	2	Sessile invertebrate feeder	N
Saida3BuziosDOV5.Jul2016	Gobiidae	Coryphopterus	Coryphopterus sp.	1	Mobile invertebrate feeder	N
Saida3BuziosDOV5.Jul2016	Haemulidae	Haemulon	Haemulon aurolineatum	25	Mobile invertebrate feeder	Y
Saida3BuziosDOV5.Jul2016	Labridae	Bodianus	Bodianus pulchellus	2	Mobile invertebrate feeder	Y
Saida3BuziosDOV5.Jul2016	Labridae	Bodianus	Bodianus rufus	1	Mobile invertebrate feeder	Y
Saida3BuziosDOV5.Jul2016	Labridae	Halichoeres	Halichoeres poeyi	11	Mobile invertebrate feeder	N
Saida3BuziosDOV5.Jul2016	Pomacanthidae	Pomacanthus	Pomacanthus paru	2	Omnivore	N
Saida3BuziosDOV5.Jul2016	Pomacentridae	Abudefduf	Abudefduf saxatilis	50	Omnivore	N
Saida3BuziosDOV5.Jul2016	Pomacentridae	Stegastes	Stegastes fuscus	54	Territorial herbivore	N
Saida3BuziosDOV5.Jul2016	Scaridae	Sparisoma	Sparisoma axillare	2	Roving herbivore	Y
Saida3BuziosDOV5.Jul2016	Sparidae	Diplodus	Diplodus argenteus	1	Omnivore	Y
Saida3BuziosDOV6.Jul2016	Acanthuridae	Acanthurus	Acanthurus bahianus	1	Roving herbivore	N
Saida3BuziosDOV6.Jul2016	Haemulidae	Haemulon	Haemulon aurolineatum	17	Mobile invertebrate feeder	Y
Saida3BuziosDOV6.Jul2016	Kyphosidae	Kyphosus	Kyphosus sp.	8	Roving herbivore	Y
Saida3BuziosDOV6.Jul2016	Labridae	Bodianus	Bodianus rufus	1	Mobile invertebrate feeder	Y
Saida3BuziosDOV6.Jul2016	Monacanthidae	Cantherhines	Cantherhines macrocerus	2	Omnivore	N
Saida3BuziosDOV6.Jul2016	Monacanthidae	Cantherhines	Cantherhines pullus	1	Omnivore	N
Saida3BuziosDOV6.Jul2016	Pomacentridae	Abudefduf	Abudefduf saxatilis	40	Omnivore	N
Saida3BuziosDOV6.Jul2016	Pomacentridae	Stegastes	Stegastes fuscus	21	Territorial herbivore	N
Saida3BuziosDOV6.Jul2016	Scaridae	Sparisoma	Sparisoma axillare	2	Roving herbivore	Y
Saida3CabrasBRUV1.Jul2016	Carangidae	Caranx	Caranx crysos	1	Carnivore	Y
Saida3CabrasBRUV1.Jul2016	Carangidae	Caranx	Caranx latus	2	Carnivore	Y
Saida3CabrasBRUV1.Jul2016	Carangidae	Chloroscombrus	Chloroscombrus�chrysurus	6
Saida3CabrasBRUV1.Jul2016	Carangidae	Decapterus	Decapterus macarellus	2	Planktivore	Y
Saida3CabrasBRUV1.Jul2016	Carangidae	Trachinotus	Trachinotus goodei	1	Carnivore	Y
Saida3CabrasBRUV1.Jul2016	Chaetodontidae	Chaetodon	Chaetodon striatus	2	Sessile invertebrate feeder	N
Saida3CabrasBRUV1.Jul2016	Ephippidae	Chaetodipterus	Chaetodipterus faber	46	Omnivore	Y
Saida3CabrasBRUV1.Jul2016	Epinephelidae	Epinephelus	Epinephelus marginatus	4	Carnivore	Y
Saida3CabrasBRUV1.Jul2016	Epinephelidae	Mycteroperca	Mycteroperca acutirostris	1	Carnivore	Y
Saida3CabrasBRUV1.Jul2016	Gymnuridae	Gymnura	Gymnura sp.	1	Piscivore	Y
Saida3CabrasBRUV1.Jul2016	Haemulidae	Anisotremus	Anisotremus virginicus	1	Mobile invertebrate feeder	Y
Saida3CabrasBRUV1.Jul2016	Haemulidae	Haemulon	Haemulon aurolineatum	6	Mobile invertebrate feeder	Y
Saida3CabrasBRUV1.Jul2016	Holocentridae	Holocentrus	Holocentrus adscensionis	3	Mobile invertebrate feeder	N
Saida3CabrasBRUV1.Jul2016	Kyphosidae	Kyphosus	Kyphosus sp.	1	Roving herbivore	Y
Saida3CabrasBRUV1.Jul2016	Labridae	Halichoeres	Halichoeres poeyi	1	Mobile invertebrate feeder	N
Saida3CabrasBRUV1.Jul2016	Mugilidae	Mugil	Mugil sp.	10	Omnivore	Y
Saida3CabrasBRUV1.Jul2016	Mullidae	Pseudupeneus	Pseudupeneus maculatus	1	Mobile invertebrate feeder	Y
Saida3CabrasBRUV1.Jul2016	Pomacentridae	Abudefduf	Abudefduf saxatilis	1	Omnivore	N
Saida3CabrasBRUV1.Jul2016	Sciaenidae	Odontoscion	Odontoscion dentex	1	Carnivore	Y
Saida3CabrasBRUV1.Jul2016	Sparidae	Diplodus	Diplodus argenteus	9	Omnivore	Y
Saida3CabrasBRUV2.Jul2016	Carangidae	Caranx	Caranx latus	50	Carnivore	Y
Saida3CabrasBRUV2.Jul2016	Chaetodontidae	Chaetodon	Chaetodon striatus	2	Sessile invertebrate feeder	N
Saida3CabrasBRUV2.Jul2016	Epinephelidae	Epinephelus	Epinephelus marginatus	5	Carnivore	Y
Saida3CabrasBRUV2.Jul2016	Epinephelidae	Mycteroperca	Mycteroperca acutirostris	1	Carnivore	Y
Saida3CabrasBRUV2.Jul2016	Haemulidae	Haemulon	Haemulon aurolineatum	30	Mobile invertebrate feeder	Y
Saida3CabrasBRUV2.Jul2016	Holocentridae	Holocentrus	Holocentrus adscensionis	4	Mobile invertebrate feeder	N
Saida3CabrasBRUV2.Jul2016	Kyphosidae	Kyphosus	Kyphosus sp.	1	Roving herbivore	Y
Saida3CabrasBRUV2.Jul2016	Labridae	Bodianus	Bodianus rufus	2	Mobile invertebrate feeder	Y
Saida3CabrasBRUV2.Jul2016	Mugilidae	Mugil	Mugil sp.	1	Omnivore	Y
Saida3CabrasBRUV2.Jul2016	Mullidae	Pseudupeneus	Pseudupeneus maculatus	1	Mobile invertebrate feeder	Y
Saida3CabrasBRUV2.Jul2016	Muraenidae	Gymnothorax	Gymnothorax funebris	1	Carnivore	Y
Saida3CabrasBRUV2.Jul2016	Pomacanthidae	Pomacanthus	Pomacanthus paru	1	Omnivore	N
Saida3CabrasBRUV2.Jul2016	Pomacentridae	Abudefduf	Abudefduf saxatilis	6	Omnivore	N
Saida3CabrasBRUV2.Jul2016	Pomacentridae	Chromis	Chromis multilineata	1	Planktivore	N
Saida3CabrasBRUV2.Jul2016	Pomacentridae	Stegastes	Stegastes fuscus	4	Territorial herbivore	N
Saida3CabrasBRUV2.Jul2016	Scaridae	Sparisoma	Sparisoma amplum	1	Roving herbivore	Y
Saida3CabrasBRUV2.Jul2016	Sciaenidae	Odontoscion	Odontoscion dentex	1	Carnivore	Y
Saida3CabrasBRUV2.Jul2016	Sparidae	Diplodus	Diplodus argenteus	1	Omnivore	Y
Saida3CabrasDOV1.Jul2016	Epinephelidae	Mycteroperca	Mycteroperca acutirostris	1	Carnivore	Y
Saida3CabrasDOV1.Jul2016	Gobiidae	Coryphopterus	Coryphopterus sp.	15	Mobile invertebrate feeder	N
Saida3CabrasDOV1.Jul2016	Haemulidae	Haemulon	Haemulon aurolineatum	5	Mobile invertebrate feeder	Y
Saida3CabrasDOV1.Jul2016	Pomacentridae	Stegastes	Stegastes fuscus	1	Territorial herbivore	N
Saida3CabrasDOV1.Jul2016	Serranidae	Serranus	Serranus baldwini	1	Mobile invertebrate feeder	N
Saida3CabrasDOV1.Jul2016	Serranidae	Serranus	Serranus flaviventris	1	Mobile invertebrate feeder	N
Saida3CabrasDOV2.Jul2016	Epinephelidae	Epinephelus	Epinephelus morio	1	Carnivore	Y
Saida3CabrasDOV2.Jul2016	Epinephelidae	Mycteroperca	Mycteroperca acutirostris	1	Carnivore	Y
Saida3CabrasDOV2.Jul2016	Gobiidae	Coryphopterus	Coryphopterus sp.	19	Mobile invertebrate feeder	N
Saida3CabrasDOV2.Jul2016	Haemulidae	Anisotremus	Anisotremus virginicus	2	Mobile invertebrate feeder	Y
Saida3CabrasDOV2.Jul2016	Haemulidae	Haemulon	Haemulon aurolineatum	12	Mobile invertebrate feeder	Y
Saida3CabrasDOV2.Jul2016	Sciaenidae	Pareques	Pareques acuminatus	1	Mobile invertebrate feeder	N
Saida3CabrasDOV3.Jul2016	Chaetodontidae	Chaetodon	Chaetodon striatus	2	Sessile invertebrate feeder	N
Saida3CabrasDOV3.Jul2016	Epinephelidae	Epinephelus	Epinephelus marginatus	2	Carnivore	Y
Saida3CabrasDOV3.Jul2016	Gobiidae	Coryphopterus	Coryphopterus sp.	35	Mobile invertebrate feeder	N
Saida3CabrasDOV3.Jul2016	Gobiidae	Elacatinus	Elacatinus figaro	1	Mobile invertebrate feeder	N
Saida3CabrasDOV3.Jul2016	Haemulidae	Haemulon	Haemulon aurolineatum	27	Mobile invertebrate feeder	Y
Saida3CabrasDOV3.Jul2016	Labridae	Bodianus	Bodianus rufus	1	Mobile invertebrate feeder	Y
Saida3CabrasDOV3.Jul2016	Pomacentridae	Abudefduf	Abudefduf saxatilis	4	Omnivore	N
Saida3CabrasDOV3.Jul2016	Pomacentridae	Stegastes	Stegastes fuscus	12	Territorial herbivore	N
Saida3CabrasDOV4.Jul2016	Carangidae	Caranx	Caranx latus	1	Carnivore	Y
Saida3CabrasDOV4.Jul2016	Haemulidae	Anisotremus	Anisotremus virginicus	5	Mobile invertebrate feeder	Y
Saida3CabrasDOV4.Jul2016	Haemulidae	Haemulon	Haemulon aurolineatum	10	Mobile invertebrate feeder	Y
Saida3CabrasDOV4.Jul2016	Holocentridae	Holocentrus	Holocentrus adscensionis	2	Mobile invertebrate feeder	N
Saida3CabrasDOV4.Jul2016	Labridae	Bodianus	Bodianus pulchellus	1	Mobile invertebrate feeder	Y
Saida3CabrasDOV4.Jul2016	Mugilidae	Mugil	Mugil curema	15	Omnivore	Y
Saida3CabrasDOV4.Jul2016	Mugilidae	Mugil	Mugil sp.	9	Omnivore	Y
Saida3CabrasDOV4.Jul2016	Pomacentridae	Abudefduf	Abudefduf saxatilis	25	Omnivore	N
Saida3CabrasDOV4.Jul2016	Pomacentridae	Stegastes	Stegastes fuscus	14	Territorial herbivore	N
Saida3CabrasDOV5.Jul2016	Epinephelidae	Epinephelus	Epinephelus marginatus	1	Carnivore	Y
Saida3CabrasDOV5.Jul2016	Gobiidae	Coryphopterus	Coryphopterus sp.	1	Mobile invertebrate feeder	N
Saida3CabrasDOV5.Jul2016	Gobiidae	Elacatinus	Elacatinus figaro	2	Mobile invertebrate feeder	N
Saida3CabrasDOV5.Jul2016	Haemulidae	Anisotremus	Anisotremus surinamensis	1	Mobile invertebrate feeder	Y
Saida3CabrasDOV5.Jul2016	Haemulidae	Anisotremus	Anisotremus virginicus	4	Mobile invertebrate feeder	Y
Saida3CabrasDOV5.Jul2016	Haemulidae	Haemulon	Haemulon aurolineatum	14	Mobile invertebrate feeder	Y
Saida3CabrasDOV5.Jul2016	Holocentridae	Holocentrus	Holocentrus adscensionis	2	Mobile invertebrate feeder	N
Saida3CabrasDOV5.Jul2016	Labridae	Bodianus	Bodianus rufus	1	Mobile invertebrate feeder	Y
Saida3CabrasDOV5.Jul2016	Pomacanthidae	Pomacanthus	Pomacanthus paru	3	Omnivore	N
Saida3CabrasDOV5.Jul2016	Pomacentridae	Abudefduf	Abudefduf saxatilis	34	Omnivore	N
Saida3CabrasDOV5.Jul2016	Pomacentridae	Chromis	Chromis multilineata	1	Planktivore	N
Saida3CabrasDOV5.Jul2016	Pomacentridae	Stegastes	Stegastes fuscus	24	Territorial herbivore	N
Saida3CabrasDOV5.Jul2016	Sciaenidae	Pareques	Pareques acuminatus	1	Mobile invertebrate feeder	N
Saida3CabrasDOV5.Jul2016	Serranidae	Serranus	Serranus baldwini	1	Mobile invertebrate feeder	N
Saida3CabrasDOV6.Jul2016	Epinephelidae	Epinephelus	Epinephelus marginatus	1	Carnivore	Y
Saida3CabrasDOV6.Jul2016	Gobiidae	Elacatinus	Elacatinus figaro	2	Mobile invertebrate feeder	N
Saida3CabrasDOV6.Jul2016	Haemulidae	Anisotremus	Anisotremus virginicus	1	Mobile invertebrate feeder	Y
Saida3CabrasDOV6.Jul2016	Haemulidae	Haemulon	Haemulon aurolineatum	105	Mobile invertebrate feeder	Y
Saida3CabrasDOV6.Jul2016	Pomacentridae	Abudefduf	Abudefduf saxatilis	9	Omnivore	N
Saida3CabrasDOV6.Jul2016	Pomacentridae	Stegastes	Stegastes fuscus	12	Territorial herbivore	N
Saida3CabrasDOV6.Jul2016	Sciaenidae	Pareques	Pareques acuminatus	1	Mobile invertebrate feeder	N
Saida3MarViradoBRUV1.Jul2016	Carangidae	Caranx	Caranx latus	2	Carnivore	Y
Saida3MarViradoBRUV1.Jul2016	Chaetodontidae	Chaetodon	Chaetodon striatus	2	Sessile invertebrate feeder	N
Saida3MarViradoBRUV1.Jul2016	Haemulidae	Anisotremus	Anisotremus virginicus	2	Mobile invertebrate feeder	Y
Saida3MarViradoBRUV1.Jul2016	Haemulidae	Haemulon	Haemulon parra	1	Mobile invertebrate feeder	Y
Saida3MarViradoBRUV1.Jul2016	Labridae	Halichoeres	Halichoeres poeyi	1	Mobile invertebrate feeder	N
Saida3MarViradoBRUV1.Jul2016	Muraenidae	Gymnothorax	Gymnothorax funebris	1	Carnivore	Y
Saida3MarViradoBRUV1.Jul2016	Pomacentridae	Abudefduf	Abudefduf saxatilis	4	Omnivore	N
Saida3MarViradoBRUV1.Jul2016	Pomacentridae	Chromis	Chromis multilineata	2	Planktivore	N
Saida3MarViradoBRUV1.Jul2016	Pomacentridae	Stegastes	Stegastes fuscus	4	Territorial herbivore	N
Saida3MarViradoBRUV1.Jul2016	Sciaenidae	Odontoscion	Odontoscion dentex	2	Carnivore	Y
Saida3MarViradoBRUV1.Jul2016	Sciaenidae	Pareques	Pareques acuminatus	2	Mobile invertebrate feeder	N
Saida3MarViradoBRUV1.Jul2016	Serranidae	Serranus	Serranus flaviventris	1	Mobile invertebrate feeder	N
Saida3MarViradoBRUV2.Jul2016	Carangidae	Caranx	Caranx crysos	1	Carnivore	Y
Saida3MarViradoBRUV2.Jul2016	Carangidae	Caranx	Caranx latus	5	Carnivore	Y
Saida3MarViradoBRUV2.Jul2016	Carangidae	Pseudocaranx	Pseudocaranx dentex	8	Mobile invertebrate feeder	Y
Saida3MarViradoBRUV2.Jul2016	Chaetodontidae	Chaetodon	Chaetodon striatus	2	Sessile invertebrate feeder	N
Saida3MarViradoBRUV2.Jul2016	Dasyatidae	Dasyatis	Dasyatis sp.	1	Carnivore	Y
Saida3MarViradoBRUV2.Jul2016	Epinephelidae	Epinephelus	Epinephelus marginatus	1	Carnivore	Y
Saida3MarViradoBRUV2.Jul2016	Epinephelidae	Mycteroperca	Mycteroperca acutirostris	1	Carnivore	Y
Saida3MarViradoBRUV2.Jul2016	Haemulidae	Anisotremus	Anisotremus virginicus	1	Mobile invertebrate feeder	Y
Saida3MarViradoBRUV2.Jul2016	Haemulidae	Haemulon	Haemulon aurolineatum	3	Mobile invertebrate feeder	Y
Saida3MarViradoBRUV2.Jul2016	Haemulidae	Haemulon	Haemulon parra	3	Mobile invertebrate feeder	Y
Saida3MarViradoBRUV2.Jul2016	Labridae	Halichoeres	Halichoeres poeyi	2	Mobile invertebrate feeder	N
Saida3MarViradoBRUV2.Jul2016	Lutjanidae	Lutjanus	Lutjanus analis	1	Carnivore	Y
Saida3MarViradoBRUV2.Jul2016	Mullidae	Pseudupeneus	Pseudupeneus maculatus	1	Mobile invertebrate feeder	Y
Saida3MarViradoBRUV2.Jul2016	Pomacentridae	Abudefduf	Abudefduf saxatilis	4	Omnivore	N
Saida3MarViradoDOV1.Jul2016	Epinephelidae	Epinephelus	Epinephelus morio	1	Carnivore	Y
Saida3MarViradoDOV1.Jul2016	Epinephelidae	Mycteroperca	Mycteroperca acutirostris	3	Carnivore	Y
Saida3MarViradoDOV1.Jul2016	Haemulidae	Haemulon	Haemulon aurolineatum	1	Mobile invertebrate feeder	Y
Saida3MarViradoDOV1.Jul2016	Labridae	Halichoeres	Halichoeres poeyi	1	Mobile invertebrate feeder	N
Saida3MarViradoDOV1.Jul2016	Pomacentridae	Stegastes	Stegastes fuscus	2	Territorial herbivore	N
Saida3MarViradoDOV1.Jul2016	Scaridae	Sparisoma	Sparisoma tuiupiranga	1	Roving herbivore	Y
Saida3MarViradoDOV2.Jul2016	Chaetodontidae	Chaetodon	Chaetodon striatus	1	Sessile invertebrate feeder	N
Saida3MarViradoDOV2.Jul2016	Epinephelidae	Mycteroperca	Mycteroperca acutirostris	1	Carnivore	Y
Saida3MarViradoDOV2.Jul2016	Labridae	Halichoeres	Halichoeres poeyi	1	Mobile invertebrate feeder	N
Saida3MarViradoDOV2.Jul2016	Pomacentridae	Stegastes	Stegastes fuscus	1	Territorial herbivore	N
Saida3MarViradoDOV3.Jul2016	Epinephelidae	Mycteroperca	Mycteroperca acutirostris	1	Carnivore	Y
Saida3MarViradoDOV3.Jul2016	Haemulidae	Anisotremus	Anisotremus virginicus	1	Mobile invertebrate feeder	Y
Saida3MarViradoDOV3.Jul2016	Pomacanthidae	Pomacanthus	Pomacanthus paru	1	Omnivore	N
Saida3MarViradoDOV3.Jul2016	Pomacentridae	Abudefduf	Abudefduf saxatilis	1	Omnivore	N
Saida3MarViradoDOV3.Jul2016	Pomacentridae	Stegastes	Stegastes fuscus	1	Territorial herbivore	N
Saida3MarViradoDOV4.Jul2016	Haemulidae	Haemulon	Haemulon aurolineatum	1	Mobile invertebrate feeder	Y
Saida3MarViradoDOV4.Jul2016	Pomacentridae	Abudefduf	Abudefduf saxatilis	15	Omnivore	N
Saida3MarViradoDOV4.Jul2016	Pomacentridae	Stegastes	Stegastes fuscus	17	Territorial herbivore	N
Saida3MarViradoDOV5.Jul2016	Pomacentridae	Abudefduf	Abudefduf saxatilis	1	Omnivore	N
Saida3MarViradoDOV5.Jul2016	Pomacentridae	Stegastes	Stegastes fuscus	17	Territorial herbivore	N
Saida3MarViradoDOV6.Jul2016	Pomacentridae	Abudefduf	Abudefduf saxatilis	10	Omnivore	N
Saida3MarViradoDOV6.Jul2016	Pomacentridae	Stegastes	Stegastes fuscus	8	Territorial herbivore	N
Saida3PalmasBRUV1.Jul2016	Acanthuridae	Acanthurus	Acanthurus sp.	1	Roving herbivore	N
Saida3PalmasBRUV1.Jul2016	Blenniidae	Parablennius	Parablennius sp.	1	Omnivore	N
Saida3PalmasBRUV1.Jul2016	Carangidae	Caranx	Caranx latus	1	Carnivore	Y
Saida3PalmasBRUV1.Jul2016	Carangidae	Pseudocaranx	Pseudocaranx dentex	13	Mobile invertebrate feeder	Y
Saida3PalmasBRUV1.Jul2016	Carangidae	Seriola	Seriola dumerili	3	Carnivore	Y
Saida3PalmasBRUV1.Jul2016	Chaetodontidae	Chaetodon	Chaetodon striatus	2	Sessile invertebrate feeder	N
Saida3PalmasBRUV1.Jul2016	Dasyatidae	Dasyatis	Dasyatis sp.	2	Carnivore	Y
Saida3PalmasBRUV1.Jul2016	Ephippidae	Chaetodipterus	Chaetodipterus faber	1	Omnivore	Y
Saida3PalmasBRUV1.Jul2016	Epinephelidae	Epinephelus	Epinephelus marginatus	3	Carnivore	Y
Saida3PalmasBRUV1.Jul2016	Epinephelidae	Epinephelus	Epinephelus morio	1	Carnivore	Y
Saida3PalmasBRUV1.Jul2016	Epinephelidae	Mycteroperca	Mycteroperca acutirostris	1	Carnivore	Y
Saida3PalmasBRUV1.Jul2016	Haemulidae	Anisotremus	Anisotremus virginicus	1	Mobile invertebrate feeder	Y
Saida3PalmasBRUV1.Jul2016	Haemulidae	Haemulon	Haemulon aurolineatum	32	Mobile invertebrate feeder	Y
Saida3PalmasBRUV1.Jul2016	Holocentridae	Holocentrus	Holocentrus adscensionis	5	Mobile invertebrate feeder	N
Saida3PalmasBRUV1.Jul2016	Kyphosidae	Kyphosus	Kyphosus sp.	1	Roving herbivore	Y
Saida3PalmasBRUV1.Jul2016	Labridae	Bodianus	Bodianus pulchellus	1	Mobile invertebrate feeder	Y
Saida3PalmasBRUV1.Jul2016	Labridae	Bodianus	Bodianus rufus	1	Mobile invertebrate feeder	Y
Saida3PalmasBRUV1.Jul2016	Labridae	Halichoeres	Halichoeres poeyi	3	Mobile invertebrate feeder	N
Saida3PalmasBRUV1.Jul2016	Lutjanidae	Lutjanus	Lutjanus analis	1	Carnivore	Y
Saida3PalmasBRUV1.Jul2016	Mullidae	Pseudupeneus	Pseudupeneus maculatus	1	Mobile invertebrate feeder	Y
Saida3PalmasBRUV1.Jul2016	Muraenidae	Gymnothorax	Gymnothorax funebris	1	Carnivore	Y
Saida3PalmasBRUV1.Jul2016	Muraenidae	Gymnothorax	Gymnothorax moringa	1	Carnivore	Y
Saida3PalmasBRUV1.Jul2016	Pomacanthidae	Pomacanthus	Pomacanthus paru	1	Omnivore	N
Saida3PalmasBRUV1.Jul2016	Pomacentridae	Abudefduf	Abudefduf saxatilis	1	Omnivore	N
Saida3PalmasBRUV1.Jul2016	Pomacentridae	Stegastes	Stegastes fuscus	1	Territorial herbivore	N
Saida3PalmasBRUV1.Jul2016	Priacanthidae	Heteropriacanthus	Heteropriacanthus cruentatus	5	Mobile Invertebrate feeder	Y
Saida3PalmasBRUV1.Jul2016	Sciaenidae	Odontoscion	Odontoscion dentex	1	Carnivore	Y
Saida3PalmasBRUV1.Jul2016	Sparidae	Diplodus	Diplodus argenteus	6	Omnivore	Y
Saida3PalmasBRUV2.Jul2016	Dasyatidae	Dasyatis	Dasyatis sp.	5	Carnivore	Y
Saida3PalmasBRUV2.Jul2016	Epinephelidae	Mycteroperca	Mycteroperca acutirostris	2	Carnivore	Y
Saida3PalmasBRUV2.Jul2016	Haemulidae	Haemulon	Haemulon aurolineatum	36	Mobile invertebrate feeder	Y
Saida3PalmasBRUV2.Jul2016	Kyphosidae	Kyphosus	Kyphosus sp.	1	Roving herbivore	Y
Saida3PalmasBRUV2.Jul2016	Labridae	Halichoeres	Halichoeres poeyi	1	Mobile invertebrate feeder	N
Saida3PalmasBRUV2.Jul2016	Lutjanidae	Lutjanus	Lutjanus sp.	1	Carnivore	Y
Saida3PalmasBRUV2.Jul2016	Lutjanidae	Ocyurus	Ocyurus chrysurus	1	Carnivore	Y
Saida3PalmasBRUV2.Jul2016	Sparidae	Diplodus	Diplodus argenteus	5	Omnivore	Y
Saida3PalmasDOV1.Jul2016	Acanthuridae	Acanthurus	Acanthurus chirurgus	1	Roving herbivore	N
Saida3PalmasDOV1.Jul2016	Dasyatidae	Dasyatis	Dasyatis sp.	11	Carnivore	Y
Saida3PalmasDOV1.Jul2016	Epinephelidae	Epinephelus	Epinephelus marginatus	1	Carnivore	Y
Saida3PalmasDOV1.Jul2016	Gobiidae	Coryphopterus	Coryphopterus sp.	11	Mobile invertebrate feeder	N
Saida3PalmasDOV1.Jul2016	Haemulidae	Haemulon	Haemulon aurolineatum	15	Mobile invertebrate feeder	Y
Saida3PalmasDOV1.Jul2016	Pomacanthidae	Pomacanthus	Pomacanthus paru	3	Omnivore	N
Saida3PalmasDOV1.Jul2016	Pomacentridae	Stegastes	Stegastes fuscus	1	Territorial herbivore	N
Saida3PalmasDOV2.Jul2016	Chaetodontidae	Chaetodon	Chaetodon striatus	1	Sessile invertebrate feeder	N
Saida3PalmasDOV2.Jul2016	Dasyatidae	Dasyatis	Dasyatis sp.	11	Carnivore	Y
Saida3PalmasDOV2.Jul2016	Ephippidae	Chaetodipterus	Chaetodipterus faber	1	Omnivore	Y
Saida3PalmasDOV2.Jul2016	Epinephelidae	Epinephelus	Epinephelus marginatus	1	Carnivore	Y
Saida3PalmasDOV2.Jul2016	Epinephelidae	Mycteroperca	Mycteroperca acutirostris	1	Carnivore	Y
Saida3PalmasDOV2.Jul2016	Gobiidae	Coryphopterus	Coryphopterus sp.	7	Mobile invertebrate feeder	N
Saida3PalmasDOV2.Jul2016	Haemulidae	Haemulon	Haemulon aurolineatum	5	Mobile invertebrate feeder	Y
Saida3PalmasDOV2.Jul2016	Haemulidae	Haemulon	Haemulon parra	1	Mobile invertebrate feeder	Y
Saida3PalmasDOV2.Jul2016	Holocentridae	Holocentrus	Holocentrus adscensionis	1	Mobile invertebrate feeder	N
Saida3PalmasDOV2.Jul2016	Pomacanthidae	Pomacanthus	Pomacanthus paru	2	Omnivore	N
Saida3PalmasDOV2.Jul2016	Pomacentridae	Chromis	Chromis multilineata	1	Planktivore	N
Saida3PalmasDOV3.Jul2016	Dasyatidae	Dasyatis	Dasyatis sp.	10	Carnivore	Y
Saida3PalmasDOV3.Jul2016	Epinephelidae	Mycteroperca	Mycteroperca acutirostris	1	Carnivore	Y
Saida3PalmasDOV3.Jul2016	Gobiidae	Coryphopterus	Coryphopterus sp.	5	Mobile invertebrate feeder	N
Saida3PalmasDOV3.Jul2016	Haemulidae	Haemulon	Haemulon aurolineatum	2	Mobile invertebrate feeder	Y
Saida3PalmasDOV3.Jul2016	Pomacanthidae	Pomacanthus	Pomacanthus paru	3	Omnivore	N
Saida3PalmasDOV3.Jul2016	Serranidae	Serranus	Serranus baldwini	3	Mobile invertebrate feeder	N
Saida3PalmasDOV4.Jul2016	Epinephelidae	Epinephelus	Epinephelus marginatus	1	Carnivore	Y
Saida3PalmasDOV4.Jul2016	Epinephelidae	Mycteroperca	Mycteroperca acutirostris	1	Carnivore	Y
Saida3PalmasDOV4.Jul2016	Gobiidae	Coryphopterus	Coryphopterus sp.	1	Mobile invertebrate feeder	N
Saida3PalmasDOV4.Jul2016	Gobiidae	Elacatinus	Elacatinus figaro	1	Mobile invertebrate feeder	N
Saida3PalmasDOV4.Jul2016	Haemulidae	Anisotremus	Anisotremus virginicus	2	Mobile invertebrate feeder	Y
Saida3PalmasDOV4.Jul2016	Haemulidae	Haemulon	Haemulon aurolineatum	50	Mobile invertebrate feeder	Y
Saida3PalmasDOV4.Jul2016	Haemulidae	Haemulon	Haemulon parra	2	Mobile invertebrate feeder	Y
Saida3PalmasDOV4.Jul2016	Holocentridae	Holocentrus	Holocentrus adscensionis	2	Mobile invertebrate feeder	N
Saida3PalmasDOV4.Jul2016	Pomacanthidae	Pomacanthus	Pomacanthus paru	1	Omnivore	N
Saida3PalmasDOV4.Jul2016	Pomacentridae	Chromis	Chromis multilineata	1	Planktivore	N
Saida3PalmasDOV4.Jul2016	Pomacentridae	Stegastes	Stegastes fuscus	7	Territorial herbivore	N
Saida3PalmasDOV4.Jul2016	Serranidae	Serranus	Serranus baldwini	1	Mobile invertebrate feeder	N
Saida3PalmasDOV4.Jul2016	Serranidae	Serranus	Serranus flaviventris	1	Mobile invertebrate feeder	N
Saida3PalmasDOV4.Jul2016	Sparidae	Diplodus	Diplodus argenteus	1	Omnivore	Y
Saida3PalmasDOV4.Jul2016	Synodontidae	Synodus	Synodus intermedius	1	Piscivore	N
Saida3PalmasDOV5.Jul2016	Haemulidae	Anisotremus	Anisotremus virginicus	1	Mobile invertebrate feeder	Y
Saida3PalmasDOV5.Jul2016	Haemulidae	Haemulon	Haemulon aurolineatum	29	Mobile invertebrate feeder	Y
Saida3PalmasDOV5.Jul2016	Holocentridae	Holocentrus	Holocentrus adscensionis	3	Mobile invertebrate feeder	N
Saida3PalmasDOV5.Jul2016	Mugilidae	Mugil	Mugil sp.	2	Omnivore	Y
Saida3PalmasDOV5.Jul2016	Pomacanthidae	Pomacanthus	Pomacanthus paru	1	Omnivore	N
Saida3PalmasDOV5.Jul2016	Pomacentridae	Abudefduf	Abudefduf saxatilis	2	Omnivore	N
Saida3PalmasDOV5.Jul2016	Pomacentridae	Stegastes	Stegastes fuscus	1	Territorial herbivore	N
Saida3PalmasDOV6.Jul2016	Acanthuridae	Acanthurus	Acanthurus chirurgus	3	Roving herbivore	N
Saida3PalmasDOV6.Jul2016	Chaetodontidae	Chaetodon	Chaetodon striatus	2	Sessile invertebrate feeder	N
Saida3PalmasDOV6.Jul2016	Epinephelidae	Epinephelus	Epinephelus marginatus	4	Carnivore	Y
Saida3PalmasDOV6.Jul2016	Epinephelidae	Mycteroperca	Mycteroperca acutirostris	1	Carnivore	Y
Saida3PalmasDOV6.Jul2016	Haemulidae	Haemulon	Haemulon aurolineatum	1	Mobile invertebrate feeder	Y
Saida3PalmasDOV6.Jul2016	Haemulidae	Haemulon	Haemulon parra	1	Mobile invertebrate feeder	Y
Saida3PalmasDOV6.Jul2016	Kyphosidae	Kyphosus	Kyphosus sp.	1	Roving herbivore	Y
Saida3PalmasDOV6.Jul2016	Labridae	Bodianus	Bodianus rufus	3	Mobile invertebrate feeder	Y
Saida3PalmasDOV6.Jul2016	Pomacanthidae	Pomacanthus	Pomacanthus paru	1	Omnivore	N
Saida3PalmasDOV6.Jul2016	Pomacentridae	Abudefduf	Abudefduf saxatilis	10	Omnivore	N
Saida3PalmasDOV6.Jul2016	Pomacentridae	Stegastes	Stegastes fuscus	5	Territorial herbivore	N
Saida3PalmasDOV6.Jul2016	Sparidae	Diplodus	Diplodus argenteus	1	Omnivore	Y
Saida3TamanduaBRUV1.Jul2016	Gerreidae	Eugerres	Eugerres brasilianus	1	Sessile invertebrate feeder	Y
Saida3TamanduaBRUV1.Jul2016	Mugilidae	Mugil	Mugil sp.	5	Omnivore	Y
Saida3TamanduaBRUV2.Jul2016	Carangidae	Caranx	Caranx latus	10	Carnivore	Y
Saida3TamanduaBRUV2.Jul2016	Mugilidae	Mugil	Mugil sp.	1	Omnivore	Y
Saida3TamanduaDOV1.Jul2016	Mullidae	Pseudupeneus	Pseudupeneus maculatus	1	Mobile invertebrate feeder	Y
Saida3TamanduaDOV2.Jul2016	Haemulidae	Haemulon	Haemulon aurolineatum	2	Mobile invertebrate feeder	Y
Saida3TamanduaDOV2.Jul2016	Pomacentridae	Abudefduf	Abudefduf saxatilis	1	Omnivore	N
Saida3TamanduaDOV3.Jul2016	Labrisomidae	Malacoctenus	Malacoctenus delalandii	1	Mobile invertebrate feeder	N
Saida3TamanduaDOV4.Jul2016	Labrisomidae	Malacoctenus	Malacoctenus delalandii	1	Mobile invertebrate feeder	N
Saida3TamanduaDOV4.Jul2016	Pomacentridae	Abudefduf	Abudefduf saxatilis	8	Omnivore	N
Saida3TamanduaDOV5.Jul2016	Chaetodontidae	Chaetodon	Chaetodon striatus	1	Sessile invertebrate feeder	N
Saida3TamanduaDOV5.Jul2016	Haemulidae	Haemulon	Haemulon aurolineatum	4	Mobile invertebrate feeder	Y
Saida3TamanduaDOV5.Jul2016	Labrisomidae	Labrisomus	Labrisomus nuchipinnis	1	Mobile invertebrate feeder	N
Saida3TamanduaDOV5.Jul2016	Pomacentridae	Abudefduf	Abudefduf saxatilis	3	Omnivore	N
Saida3TamanduaDOV5.Jul2016	Pomacentridae	Stegastes	Stegastes fuscus	1	Territorial herbivore	N
Saida3TamanduaDOV6.Jul2016	Haemulidae	Haemulon	Haemulon aurolineatum	3	Mobile invertebrate feeder	Y
Saida3TamanduaDOV6.Jul2016	Pomacentridae	Abudefduf	Abudefduf saxatilis	4	Omnivore	N
Saida3TamanduaDOV6.Jul2016	Sciaenidae	Pareques	Pareques acuminatus	1	Mobile invertebrate feeder	N
Saida4AlcatrazesBRUV1.Out2016	Acanthuridae	Acanthurus	Acanthurus chirurgus	1	Roving herbivore	N
Saida4AlcatrazesBRUV1.Out2016	Carangidae	Pseudocaranx	Pseudocaranx dentex	7	Mobile invertebrate feeder	Y
Saida4AlcatrazesBRUV1.Out2016	Carangidae	Seriola	Seriola dumerili	1	Carnivore	Y
Saida4AlcatrazesBRUV1.Out2016	Haemulidae	Haemulon	Haemulon aurolineatum	1	Mobile invertebrate feeder	Y
Saida4AlcatrazesBRUV1.Out2016	Kyphosidae	Kyphosus	Kyphosus sp.	3	Roving herbivore	Y
Saida4AlcatrazesBRUV1.Out2016	Labridae	Bodianus	Bodianus pulchellus	1	Mobile invertebrate feeder	Y
Saida4AlcatrazesBRUV1.Out2016	Labridae	Halichoeres	Halichoeres bivittatus	4	Mobile invertebrate feeder	N
Saida4AlcatrazesBRUV1.Out2016	Labridae	Halichoeres	Halichoeres brasiliensis	1	Mobile invertebrate feeder	Y
Saida4AlcatrazesBRUV1.Out2016	Lutjanidae	Lutjanus	Lutjanus analis	1	Carnivore	Y
Saida4AlcatrazesBRUV1.Out2016	Malacanthidae	Malacanthus	Malacanthus plumieri	3	Carnivore	N
Saida4AlcatrazesBRUV1.Out2016	Muraenidae	Gymnothorax	Gymnothorax moringa	1	Carnivore	Y
Saida4AlcatrazesBRUV1.Out2016	Pomacanthidae	Pomacanthus	Pomacanthus paru	2	Omnivore	N
Saida4AlcatrazesBRUV1.Out2016	Sparidae	Calamus	Calamus pennatula	1	Omnivore	Y
Saida4AlcatrazesBRUV1.Out2016	Sparidae	Calamus	Calamus sp.	1	Omnivore	Y
Saida4AlcatrazesBRUV1.Out2016	Sparidae	Diplodus	Diplodus argenteus	2	Omnivore	Y
Saida4AlcatrazesBRUV2.Out2016	Carangidae	Seriola	Seriola dumerili	1	Carnivore	Y
Saida4AlcatrazesBRUV2.Out2016	Labridae	Bodianus	Bodianus rufus	1	Mobile invertebrate feeder	Y
Saida4AlcatrazesBRUV2.Out2016	Sparidae	Calamus	Calamus bajonado	1	Omnivore	Y
Saida4AlcatrazesDOV1.Out2016	Epinephelidae	Epinephelus	Epinephelus marginatus	1	Carnivore	Y
Saida4AlcatrazesDOV1.Out2016	Gobiidae	Coryphopterus	Coryphopterus sp.	25	Mobile invertebrate feeder	N
Saida4AlcatrazesDOV1.Out2016	Haemulidae	Anisotremus	Anisotremus virginicus	6	Mobile invertebrate feeder	Y
Saida4AlcatrazesDOV1.Out2016	Haemulidae	Haemulon	Haemulon aurolineatum	315	Mobile invertebrate feeder	Y
Saida4AlcatrazesDOV1.Out2016	Haemulidae	Haemulon	Haemulon steindachneri	1	Mobile invertebrate feeder	Y
Saida4AlcatrazesDOV1.Out2016	Holocentridae	Holocentrus	Holocentrus adscensionis	10	Mobile invertebrate feeder	N
Saida4AlcatrazesDOV1.Out2016	Labridae	Bodianus	Bodianus rufus	1	Mobile invertebrate feeder	Y
Saida4AlcatrazesDOV1.Out2016	Labridae	Halichoeres	Halichoeres poeyi	2	Mobile invertebrate feeder	N
Saida4AlcatrazesDOV1.Out2016	Mullidae	Pseudupeneus	Pseudupeneus maculatus	1	Mobile invertebrate feeder	Y
Saida4AlcatrazesDOV1.Out2016	Pomacanthidae	Pomacanthus	Pomacanthus paru	1	Omnivore	N
Saida4AlcatrazesDOV1.Out2016	Pomacentridae	Chromis	Chromis multilineata	5	Planktivore	N
Saida4AlcatrazesDOV1.Out2016	Scaridae	Sparisoma	Sparisoma axillare	2	Roving herbivore	Y
Saida4AlcatrazesDOV1.Out2016	Serranidae	Serranus	Serranus baldwini	1	Mobile invertebrate feeder	N
Saida4AlcatrazesDOV2.Out2016	Blenniidae	Parablennius	Parablennius marmoreus	1	Omnivore	N
Saida4AlcatrazesDOV2.Out2016	Chaetodontidae	Chaetodon	Chaetodon striatus	2	Sessile invertebrate feeder	N
Saida4AlcatrazesDOV2.Out2016	Gobiidae	Coryphopterus	Coryphopterus sp.	15	Mobile invertebrate feeder	N
Saida4AlcatrazesDOV2.Out2016	Gobiidae	Elacatinus	Elacatinus figaro	1	Mobile invertebrate feeder	N
Saida4AlcatrazesDOV2.Out2016	Haemulidae	Anisotremus	Anisotremus surinamensis	6	Mobile invertebrate feeder	Y
Saida4AlcatrazesDOV2.Out2016	Haemulidae	Anisotremus	Anisotremus virginicus	25	Mobile invertebrate feeder	Y
Saida4AlcatrazesDOV2.Out2016	Haemulidae	Haemulon	Haemulon aurolineatum	200	Mobile invertebrate feeder	Y
Saida4AlcatrazesDOV2.Out2016	Haemulidae	Haemulon	Haemulon steindachneri	1	Mobile invertebrate feeder	Y
Saida4AlcatrazesDOV2.Out2016	Holocentridae	Holocentrus	Holocentrus adscensionis	2	Mobile invertebrate feeder	N
Saida4AlcatrazesDOV2.Out2016	Kyphosidae	Kyphosus	Kyphosus sp.	1	Roving herbivore	Y
Saida4AlcatrazesDOV2.Out2016	Labridae	Halichoeres	Halichoeres brasiliensis	1	Mobile invertebrate feeder	Y
Saida4AlcatrazesDOV2.Out2016	Labridae	Halichoeres	Halichoeres poeyi	1	Mobile invertebrate feeder	N
Saida4AlcatrazesDOV2.Out2016	Malacanthidae	Malacanthus	Malacanthus plumieri	1	Carnivore	N
Saida4AlcatrazesDOV2.Out2016	Monacanthidae	Cantherhines	Cantherhines pullus	2	Omnivore	N
Saida4AlcatrazesDOV2.Out2016	Mullidae	Pseudupeneus	Pseudupeneus maculatus	1	Mobile invertebrate feeder	Y
Saida4AlcatrazesDOV2.Out2016	Pomacentridae	Chromis	Chromis jubauna	1	Planktivore	N
Saida4AlcatrazesDOV2.Out2016	Pomacentridae	Stegastes	Stegastes fuscus	2	Territorial herbivore	N
Saida4AlcatrazesDOV2.Out2016	Scaridae	Sparisoma	Sparisoma axillare	1	Roving herbivore	Y
Saida4AlcatrazesDOV2.Out2016	Scaridae	Sparisoma	Sparisoma frondosum	1	Roving herbivore	Y
Saida4AlcatrazesDOV2.Out2016	Scaridae	Sparisoma	Sparisoma tuiupiranga	1	Roving herbivore	Y
Saida4AlcatrazesDOV2.Out2016	Serranidae	Serranus	Serranus baldwini	1	Mobile invertebrate feeder	N
Saida4AlcatrazesDOV2.Out2016	Sparidae	Diplodus	Diplodus argenteus	2	Omnivore	Y
Saida4AlcatrazesDOV3.Out2016	Acanthuridae	Acanthurus	Acanthurus bahianus	2	Roving herbivore	N
Saida4AlcatrazesDOV3.Out2016	Gobiidae	Coryphopterus	Coryphopterus sp.	15	Mobile invertebrate feeder	N
Saida4AlcatrazesDOV3.Out2016	Haemulidae	Anisotremus	Anisotremus virginicus	1	Mobile invertebrate feeder	Y
Saida4AlcatrazesDOV3.Out2016	Haemulidae	Haemulon	Haemulon aurolineatum	300	Mobile invertebrate feeder	Y
Saida4AlcatrazesDOV3.Out2016	Haemulidae	Haemulon	Haemulon steindachneri	6	Mobile invertebrate feeder	Y
Saida4AlcatrazesDOV3.Out2016	Holocentridae	Holocentrus	Holocentrus adscensionis	3	Mobile invertebrate feeder	N
Saida4AlcatrazesDOV3.Out2016	Kyphosidae	Kyphosus	Kyphosus sp.	1	Roving herbivore	Y
Saida4AlcatrazesDOV3.Out2016	Labridae	Bodianus	Bodianus pulchellus	1	Mobile invertebrate feeder	Y
Saida4AlcatrazesDOV3.Out2016	Labridae	Halichoeres	Halichoeres poeyi	2	Mobile invertebrate feeder	N
Saida4AlcatrazesDOV3.Out2016	Pomacanthidae	Pomacanthus	Pomacanthus paru	6	Omnivore	N
Saida4AlcatrazesDOV3.Out2016	Pomacentridae	Abudefduf	Abudefduf saxatilis	5	Omnivore	N
Saida4AlcatrazesDOV3.Out2016	Pomacentridae	Stegastes	Stegastes fuscus	4	Territorial herbivore	N
Saida4AlcatrazesDOV3.Out2016	Scaridae	Sparisoma	Sparisoma axillare	1	Roving herbivore	Y
Saida4AlcatrazesDOV3.Out2016	Scaridae	Sparisoma	Sparisoma tuiupiranga	1	Roving herbivore	Y
Saida4AlcatrazesDOV3.Out2016	Sparidae	Diplodus	Diplodus argenteus	3	Omnivore	Y
Saida4AlcatrazesDOV3.Out2016	Tetraodontidae	Canthigaster	Canthigaster figueiredoi	1	Omnivore	N
Saida4AlcatrazesDOV4.Out2016	Carangidae	Carangoides	Carangoides bartholomaei	1	Carnivore	Y
Saida4AlcatrazesDOV4.Out2016	Epinephelidae	Epinephelus	Epinephelus marginatus	2	Carnivore	Y
Saida4AlcatrazesDOV4.Out2016	Epinephelidae	Mycteroperca	Mycteroperca acutirostris	1	Carnivore	Y
Saida4AlcatrazesDOV4.Out2016	Haemulidae	Haemulon	Haemulon aurolineatum	91	Mobile invertebrate feeder	Y
Saida4AlcatrazesDOV4.Out2016	Holocentridae	Holocentrus	Holocentrus adscensionis	4	Mobile invertebrate feeder	N
Saida4AlcatrazesDOV4.Out2016	Labridae	Bodianus	Bodianus rufus	1	Mobile invertebrate feeder	Y
Saida4AlcatrazesDOV4.Out2016	Monacanthidae	Cantherhines	Cantherhines macrocerus	1	Omnivore	N
Saida4AlcatrazesDOV4.Out2016	Pomacentridae	Abudefduf	Abudefduf saxatilis	20	Omnivore	N
Saida4AlcatrazesDOV4.Out2016	Pomacentridae	Chromis	Chromis enchrysura	3	Planktivore	N
Saida4AlcatrazesDOV4.Out2016	Pomacentridae	Chromis	Chromis multilineata	1	Planktivore	N
Saida4AlcatrazesDOV4.Out2016	Pomacentridae	Stegastes	Stegastes fuscus	12	Territorial herbivore	N
Saida4AlcatrazesDOV4.Out2016	Sparidae	Diplodus	Diplodus argenteus	1	Omnivore	Y
Saida4AlcatrazesDOV5.Out2016	Carangidae	Caranx	Caranx latus	1	Carnivore	Y
Saida4AlcatrazesDOV5.Out2016	Haemulidae	Anisotremus	Anisotremus virginicus	1	Mobile invertebrate feeder	Y
Saida4AlcatrazesDOV5.Out2016	Haemulidae	Haemulon	Haemulon aurolineatum	100	Mobile invertebrate feeder	Y
Saida4AlcatrazesDOV5.Out2016	Haemulidae	Haemulon	Haemulon steindachneri	1	Mobile invertebrate feeder	Y
Saida4AlcatrazesDOV5.Out2016	Holocentridae	Holocentrus	Holocentrus adscensionis	1	Mobile invertebrate feeder	N
Saida4AlcatrazesDOV5.Out2016	Kyphosidae	Kyphosus	Kyphosus sp.	3	Roving herbivore	Y
Saida4AlcatrazesDOV5.Out2016	Labridae	Bodianus	Bodianus pulchellus	1	Mobile invertebrate feeder	Y
Saida4AlcatrazesDOV5.Out2016	Labridae	Bodianus	Bodianus rufus	2	Mobile invertebrate feeder	Y
Saida4AlcatrazesDOV5.Out2016	Labridae	Halichoeres	Halichoeres poeyi	1	Mobile invertebrate feeder	N
Saida4AlcatrazesDOV5.Out2016	Pomacentridae	Abudefduf	Abudefduf saxatilis	13	Omnivore	N
Saida4AlcatrazesDOV5.Out2016	Pomacentridae	Chromis	Chromis multilineata	2	Planktivore	N
Saida4AlcatrazesDOV5.Out2016	Pomacentridae	Stegastes	Stegastes fuscus	6	Territorial herbivore	N
Saida4AlcatrazesDOV5.Out2016	Sciaenidae	Odontoscion	Odontoscion dentex	3	Carnivore	Y
Saida4AlcatrazesDOV6.Out2016	Acanthuridae	Acanthurus	Acanthurus bahianus	6	Roving herbivore	N
Saida4AlcatrazesDOV6.Out2016	Chaetodontidae	Chaetodon	Chaetodon striatus	4	Sessile invertebrate feeder	N
Saida4AlcatrazesDOV6.Out2016	Haemulidae	Anisotremus	Anisotremus virginicus	1	Mobile invertebrate feeder	Y
Saida4AlcatrazesDOV6.Out2016	Haemulidae	Haemulon	Haemulon aurolineatum	235	Mobile invertebrate feeder	Y
Saida4AlcatrazesDOV6.Out2016	Holocentridae	Holocentrus	Holocentrus adscensionis	3	Mobile invertebrate feeder	N
Saida4AlcatrazesDOV6.Out2016	Kyphosidae	Kyphosus	Kyphosus sp.	1	Roving herbivore	Y
Saida4AlcatrazesDOV6.Out2016	Labridae	Bodianus	Bodianus pulchellus	1	Mobile invertebrate feeder	Y
Saida4AlcatrazesDOV6.Out2016	Labridae	Bodianus	Bodianus rufus	1	Mobile invertebrate feeder	Y
Saida4AlcatrazesDOV6.Out2016	Pomacanthidae	Pomacanthus	Pomacanthus paru	1	Omnivore	N
Saida4AlcatrazesDOV6.Out2016	Pomacentridae	Stegastes	Stegastes fuscus	4	Territorial herbivore	N
Saida4BuziosBRUV1.Out2016	Acanthuridae	Acanthurus	Acanthurus chirurgus	1	Roving herbivore	N
Saida4BuziosBRUV1.Out2016	Balistidae	Balistes	Balistes vetula	1	Omnivore	Y
Saida4BuziosBRUV1.Out2016	Carangidae	Caranx	Caranx latus	6	Carnivore	Y
Saida4BuziosBRUV1.Out2016	Chaetodontidae	Chaetodon	Chaetodon striatus	2	Sessile invertebrate feeder	N
Saida4BuziosBRUV1.Out2016	Epinephelidae	Mycteroperca	Mycteroperca acutirostris	1	Carnivore	Y
Saida4BuziosBRUV1.Out2016	Fistulariidae	Fistularia	Fistularia tabacaria	1	Piscivore	Y
Saida4BuziosBRUV1.Out2016	Haemulidae	Haemulon	Haemulon aurolineatum	28	Mobile invertebrate feeder	Y
Saida4BuziosBRUV1.Out2016	Holocentridae	Holocentrus	Holocentrus adscensionis	1	Mobile invertebrate feeder	N
Saida4BuziosBRUV1.Out2016	Kyphosidae	Kyphosus	Kyphosus sp.	1	Roving herbivore	Y
Saida4BuziosBRUV1.Out2016	Labridae	Bodianus	Bodianus pulchellus	2	Mobile invertebrate feeder	Y
Saida4BuziosBRUV1.Out2016	Labridae	Halichoeres	Halichoeres brasiliensis	1	Mobile invertebrate feeder	Y
Saida4BuziosBRUV1.Out2016	Labridae	Halichoeres	Halichoeres poeyi	5	Mobile invertebrate feeder	N
Saida4BuziosBRUV1.Out2016	Lutjanidae	Lutjanus	Lutjanus sp.	1	Carnivore	Y
Saida4BuziosBRUV1.Out2016	Monacanthidae	Stephanolepis	Stephanolepis hispidus	1	Mobile invertebrate feeder	N
Saida4BuziosBRUV1.Out2016	Mugilidae	Mugil	Mugil sp.	1	Omnivore	Y
Saida4BuziosBRUV1.Out2016	Mullidae	Mullus	Mullus argentinae	1	Carnivore	Y
Saida4BuziosBRUV1.Out2016	Mullidae	Pseudupeneus	Pseudupeneus maculatus	1	Mobile invertebrate feeder	Y
Saida4BuziosBRUV1.Out2016	Pomacanthidae	Pomacanthus	Pomacanthus paru	1	Omnivore	N
Saida4BuziosBRUV1.Out2016	Scaridae	Sparisoma	Sparisoma frondosum	3	Roving herbivore	Y
Saida4BuziosBRUV1.Out2016	Sparidae	Diplodus	Diplodus argenteus	6	Omnivore	Y
Saida4BuziosBRUV2.Out2016	Acanthuridae	Acanthurus	Acanthurus chirurgus	1	Roving herbivore	N
Saida4BuziosBRUV2.Out2016	Bothidae	Bothus	Bothus sp.	3	Carnivore	N
Saida4BuziosBRUV2.Out2016	Carangidae	Caranx	Caranx latus	1	Carnivore	Y
Saida4BuziosBRUV2.Out2016	Chaetodontidae	Chaetodon	Chaetodon striatus	2	Sessile invertebrate feeder	N
Saida4BuziosBRUV2.Out2016	Ephippidae	Chaetodipterus	Chaetodipterus faber	3	Omnivore	Y
Saida4BuziosBRUV2.Out2016	Haemulidae	Haemulon	Haemulon aurolineatum	25	Mobile invertebrate feeder	Y
Saida4BuziosBRUV2.Out2016	Holocentridae	Holocentrus	Holocentrus adscensionis	2	Mobile invertebrate feeder	N
Saida4BuziosBRUV2.Out2016	Kyphosidae	Kyphosus	Kyphosus sp.	1	Roving herbivore	Y
Saida4BuziosBRUV2.Out2016	Labridae	Halichoeres	Halichoeres brasiliensis	1	Mobile invertebrate feeder	Y
Saida4BuziosBRUV2.Out2016	Labridae	Halichoeres	Halichoeres poeyi	3	Mobile invertebrate feeder	N
Saida4BuziosBRUV2.Out2016	Monacanthidae	Aluterus	Aluterus monoceros	20	Omnivore	N
Saida4BuziosBRUV2.Out2016	Mugilidae	Mugil	Mugil sp.	6	Omnivore	Y
Saida4BuziosBRUV2.Out2016	Mullidae	Pseudupeneus	Pseudupeneus maculatus	2	Mobile invertebrate feeder	Y
Saida4BuziosBRUV2.Out2016	Pomacanthidae	Pomacanthus	Pomacanthus paru	1	Omnivore	N
Saida4BuziosBRUV2.Out2016	Serranidae	Diplectrum	Diplectrum radiale	4	Carnivore	N
Saida4BuziosBRUV2.Out2016	Sparidae	Diplodus	Diplodus argenteus	15	Omnivore	Y
Saida4BuziosDOV1.Out2016	Acanthuridae	Acanthurus	Acanthurus sp.	1	Roving herbivore	N
Saida4BuziosDOV1.Out2016	Bothidae	Bothus	Bothus ocellatus	1	Carnivore	N
Saida4BuziosDOV1.Out2016	Chaetodontidae	Chaetodon	Chaetodon striatus	1	Sessile invertebrate feeder	N
Saida4BuziosDOV1.Out2016	Gobiidae	Coryphopterus	Coryphopterus sp.	3	Mobile invertebrate feeder	N
Saida4BuziosDOV1.Out2016	Haemulidae	Anisotremus	Anisotremus virginicus	1	Mobile invertebrate feeder	Y
Saida4BuziosDOV1.Out2016	Haemulidae	Haemulon	Haemulon aurolineatum	28	Mobile invertebrate feeder	Y
Saida4BuziosDOV1.Out2016	Kyphosidae	Kyphosus	Kyphosus sp.	1	Roving herbivore	Y
Saida4BuziosDOV1.Out2016	Labridae	Halichoeres	Halichoeres poeyi	1	Mobile invertebrate feeder	N
Saida4BuziosDOV1.Out2016	Mullidae	Pseudupeneus	Pseudupeneus maculatus	1	Mobile invertebrate feeder	Y
Saida4BuziosDOV1.Out2016	Pomacentridae	Abudefduf	Abudefduf saxatilis	1	Omnivore	N
Saida4BuziosDOV1.Out2016	Pomacentridae	Stegastes	Stegastes fuscus	2	Territorial herbivore	N
Saida4BuziosDOV1.Out2016	Scaridae	Cryptotomus	Cryptotomus roseus	1	Roving herbivore	N
Saida4BuziosDOV1.Out2016	Serranidae	Serranus	Serranus baldwini	1	Mobile invertebrate feeder	N
Saida4BuziosDOV1.Out2016	Sparidae	Diplodus	Diplodus argenteus	1	Omnivore	Y
Saida4BuziosDOV2.Out2016	Acanthuridae	Acanthurus	Acanthurus chirurgus	1	Roving herbivore	N
Saida4BuziosDOV2.Out2016	Gobiidae	Coryphopterus	Coryphopterus sp.	4	Mobile invertebrate feeder	N
Saida4BuziosDOV2.Out2016	Haemulidae	Haemulon	Haemulon aurolineatum	48	Mobile invertebrate feeder	Y
Saida4BuziosDOV2.Out2016	Haemulidae	Haemulon	Haemulon plumieri	1	Mobile invertebrate feeder	Y
Saida4BuziosDOV2.Out2016	Holocentridae	Holocentrus	Holocentrus adscensionis	1	Mobile invertebrate feeder	N
Saida4BuziosDOV2.Out2016	Labridae	Bodianus	Bodianus pulchellus	1	Mobile invertebrate feeder	Y
Saida4BuziosDOV2.Out2016	Labridae	Halichoeres	Halichoeres poeyi	8	Mobile invertebrate feeder	N
Saida4BuziosDOV2.Out2016	Pomacanthidae	Pomacanthus	Pomacanthus paru	5	Omnivore	N
Saida4BuziosDOV2.Out2016	Pomacentridae	Abudefduf	Abudefduf saxatilis	3	Omnivore	N
Saida4BuziosDOV2.Out2016	Pomacentridae	Chromis	Chromis multilineata	2	Planktivore	N
Saida4BuziosDOV2.Out2016	Pomacentridae	Stegastes	Stegastes fuscus	1	Territorial herbivore	N
Saida4BuziosDOV3.Out2016	Chaetodontidae	Chaetodon	Chaetodon striatus	3	Sessile invertebrate feeder	N
Saida4BuziosDOV3.Out2016	Dactylopteridae	Dactylopterus	Dactylopterus volitans	3	Mobile invertebrate feeder	Y
Saida4BuziosDOV3.Out2016	Epinephelidae	Mycteroperca	Mycteroperca acutirostris	1	Carnivore	Y
Saida4BuziosDOV3.Out2016	Gobiidae	Coryphopterus	Coryphopterus sp.	5	Mobile invertebrate feeder	N
Saida4BuziosDOV3.Out2016	Haemulidae	Haemulon	Haemulon aurolineatum	15	Mobile invertebrate feeder	Y
Saida4BuziosDOV3.Out2016	Labridae	Halichoeres	Halichoeres brasiliensis	1	Mobile invertebrate feeder	Y
Saida4BuziosDOV3.Out2016	Labridae	Halichoeres	Halichoeres poeyi	4	Mobile invertebrate feeder	N
Saida4BuziosDOV3.Out2016	Mullidae	Pseudupeneus	Pseudupeneus maculatus	1	Mobile invertebrate feeder	Y
Saida4BuziosDOV3.Out2016	Pomacentridae	Abudefduf	Abudefduf saxatilis	1	Omnivore	N
Saida4BuziosDOV3.Out2016	Pomacentridae	Chromis	Chromis multilineata	1	Planktivore	N
Saida4BuziosDOV3.Out2016	Pomacentridae	Stegastes	Stegastes fuscus	1	Territorial herbivore	N
Saida4BuziosDOV3.Out2016	Scaridae	Sparisoma	Sparisoma axillare	1	Roving herbivore	Y
Saida4BuziosDOV3.Out2016	Synodontidae	Synodus	Synodus intermedius	2	Piscivore	N
Saida4BuziosDOV4.Out2016	Chaenopsidae	Emblemariopsis	Emblemariopsis signifera	2	Mobile invertebrate feeder	N
Saida4BuziosDOV4.Out2016	Haemulidae	Haemulon	Haemulon aurolineatum	15	Mobile invertebrate feeder	Y
Saida4BuziosDOV4.Out2016	Labridae	Bodianus	Bodianus rufus	1	Mobile invertebrate feeder	Y
Saida4BuziosDOV4.Out2016	Pomacentridae	Abudefduf	Abudefduf saxatilis	23	Omnivore	N
Saida4BuziosDOV4.Out2016	Pomacentridae	Chromis	Chromis multilineata	3	Planktivore	N
Saida4BuziosDOV4.Out2016	Pomacentridae	Stegastes	Stegastes fuscus	8	Territorial herbivore	N
Saida4BuziosDOV4.Out2016	Serranidae	Serranus	Serranus baldwini	1	Mobile invertebrate feeder	N
Saida4BuziosDOV4.Out2016	Sparidae	Diplodus	Diplodus argenteus	1	Omnivore	Y
Saida4BuziosDOV5.Out2016	Acanthuridae	Acanthurus	Acanthurus bahianus	3	Roving herbivore	N
Saida4BuziosDOV5.Out2016	Haemulidae	Haemulon	Haemulon aurolineatum	16	Mobile invertebrate feeder	Y
Saida4BuziosDOV5.Out2016	Labridae	Bodianus	Bodianus pulchellus	1	Mobile invertebrate feeder	Y
Saida4BuziosDOV5.Out2016	Labridae	Bodianus	Bodianus rufus	1	Mobile invertebrate feeder	Y
Saida4BuziosDOV5.Out2016	Labridae	Halichoeres	Halichoeres poeyi	3	Mobile invertebrate feeder	N
Saida4BuziosDOV5.Out2016	Monacanthidae	Cantherhines	Cantherhines pullus	1	Omnivore	N
Saida4BuziosDOV5.Out2016	Pomacentridae	Abudefduf	Abudefduf saxatilis	60	Omnivore	N
Saida4BuziosDOV5.Out2016	Pomacentridae	Stegastes	Stegastes fuscus	13	Territorial herbivore	N
Saida4BuziosDOV5.Out2016	Scaridae	Scarus	Scarus zelindae	1	Roving herbivore	Y
Saida4BuziosDOV5.Out2016	Serranidae	Serranus	Serranus baldwini	1	Mobile invertebrate feeder	N
Saida4BuziosDOV5.Out2016	Sparidae	Diplodus	Diplodus argenteus	1	Omnivore	Y
Saida4BuziosDOV6.Out2016	Chaetodontidae	Chaetodon	Chaetodon striatus	1	Sessile invertebrate feeder	N
Saida4BuziosDOV6.Out2016	Epinephelidae	Mycteroperca	Mycteroperca acutirostris	1	Carnivore	Y
Saida4BuziosDOV6.Out2016	Haemulidae	Haemulon	Haemulon aurolineatum	14	Mobile invertebrate feeder	Y
Saida4BuziosDOV6.Out2016	Kyphosidae	Kyphosus	Kyphosus sp.	5	Roving herbivore	Y
Saida4BuziosDOV6.Out2016	Labridae	Halichoeres	Halichoeres poeyi	1	Mobile invertebrate feeder	N
Saida4BuziosDOV6.Out2016	Monacanthidae	Cantherhines	Cantherhines pullus	1	Omnivore	N
Saida4BuziosDOV6.Out2016	Pomacentridae	Abudefduf	Abudefduf saxatilis	12	Omnivore	N
Saida4BuziosDOV6.Out2016	Pomacentridae	Stegastes	Stegastes fuscus	1	Territorial herbivore	N
Saida4BuziosDOV6.Out2016	Scaridae	Sparisoma	Sparisoma frondosum	1	Roving herbivore	Y
Saida4BuziosDOV6.Out2016	Scaridae	Sparisoma	Sparisoma tuiupiranga	1	Roving herbivore	Y
Saida4BuziosDOV6.Out2016	Sparidae	Diplodus	Diplodus argenteus	1	Omnivore	Y
Saida4CabrasBRUV1.Out2016	Carangidae	Caranx	Caranx crysos	1	Carnivore	Y
Saida4CabrasBRUV1.Out2016	Carangidae	Caranx	Caranx latus	19	Carnivore	Y
Saida4CabrasBRUV1.Out2016	Carangidae	Chloroscombrus	Chloroscombrus�chrysurus	1
Saida4CabrasBRUV1.Out2016	Epinephelidae	Epinephelus	Epinephelus marginatus	1	Carnivore	Y
Saida4CabrasBRUV1.Out2016	Haemulidae	Anisotremus	Anisotremus virginicus	1	Mobile invertebrate feeder	Y
Saida4CabrasBRUV1.Out2016	Haemulidae	Haemulon	Haemulon aurolineatum	16	Mobile invertebrate feeder	Y
Saida4CabrasBRUV1.Out2016	Haemulidae	Haemulon	Haemulon parra	1	Mobile invertebrate feeder	Y
Saida4CabrasBRUV1.Out2016	Holocentridae	Holocentrus	Holocentrus adscensionis	2	Mobile invertebrate feeder	N
Saida4CabrasDOV1.Out2016	Blenniidae	Parablennius	Parablennius sp.	1	Omnivore	N
Saida4CabrasDOV1.Out2016	Gobiidae	Coryphopterus	Coryphopterus sp.	1	Mobile invertebrate feeder	N
Saida4CabrasDOV2.Out2016	Carangidae	Carangoides	Carangoides bartholomaei	1	Carnivore	Y
Saida4CabrasDOV2.Out2016	Carangidae	Caranx	Caranx crysos	1	Carnivore	Y
Saida4CabrasDOV2.Out2016	Epinephelidae	Epinephelus	Epinephelus marginatus	1	Carnivore	Y
Saida4CabrasDOV2.Out2016	Epinephelidae	Epinephelus	Epinephelus morio	1	Carnivore	Y
Saida4CabrasDOV2.Out2016	Gobiidae	Coryphopterus	Coryphopterus sp.	16	Mobile invertebrate feeder	N
Saida4CabrasDOV2.Out2016	Haemulidae	Haemulon	Haemulon aurolineatum	15	Mobile invertebrate feeder	Y
Saida4CabrasDOV2.Out2016	Haemulidae	Haemulon	Haemulon steindachneri	1	Mobile invertebrate feeder	Y
Saida4CabrasDOV2.Out2016	Mullidae	Pseudupeneus	Pseudupeneus maculatus	1	Mobile invertebrate feeder	Y
Saida4CabrasDOV2.Out2016	Pomacentridae	Stegastes	Stegastes fuscus	3	Territorial herbivore	N
Saida4CabrasDOV2.Out2016	Serranidae	Serranus	Serranus baldwini	2	Mobile invertebrate feeder	N
Saida4CabrasDOV3.Out2016	Carangidae	Caranx	Caranx crysos	1	Carnivore	Y
Saida4CabrasDOV3.Out2016	Epinephelidae	Epinephelus	Epinephelus marginatus	1	Carnivore	Y
Saida4CabrasDOV3.Out2016	Epinephelidae	Epinephelus	Epinephelus morio	1	Carnivore	Y
Saida4CabrasDOV3.Out2016	Epinephelidae	Mycteroperca	Mycteroperca acutirostris	1	Carnivore	Y
Saida4CabrasDOV3.Out2016	Gobiidae	Coryphopterus	Coryphopterus sp.	5	Mobile invertebrate feeder	N
Saida4CabrasDOV3.Out2016	Gobiidae	Coryphopterus	Coryphopterus thrix	2	Mobile invertebrate feeder	N
Saida4CabrasDOV4.Out2016	Carangidae	Caranx	Caranx latus	1	Carnivore	Y
Saida4CabrasDOV4.Out2016	Chaetodontidae	Chaetodon	Chaetodon striatus	2	Sessile invertebrate feeder	N
Saida4CabrasDOV4.Out2016	Epinephelidae	Epinephelus	Epinephelus marginatus	2	Carnivore	Y
Saida4CabrasDOV4.Out2016	Haemulidae	Anisotremus	Anisotremus virginicus	9	Mobile invertebrate feeder	Y
Saida4CabrasDOV4.Out2016	Haemulidae	Haemulon	Haemulon steindachneri	4	Mobile invertebrate feeder	Y
Saida4CabrasDOV4.Out2016	Pempheridae	Pempheris	Pempheris schomburgkii	30	Planktivore	N
Saida4CabrasDOV4.Out2016	Pomacanthidae	Pomacanthus	Pomacanthus paru	1	Omnivore	N
Saida4CabrasDOV4.Out2016	Pomacentridae	Abudefduf	Abudefduf saxatilis	20	Omnivore	N
Saida4CabrasDOV4.Out2016	Pomacentridae	Chromis	Chromis multilineata	1	Planktivore	N
Saida4CabrasDOV4.Out2016	Pomacentridae	Stegastes	Stegastes fuscus	6	Territorial herbivore	N
Saida4CabrasDOV4.Out2016	Sciaenidae	Pareques	Pareques acuminatus	4	Mobile invertebrate feeder	N
Saida4CabrasDOV5.Out2016	Acanthuridae	Acanthurus	Acanthurus chirurgus	1	Roving herbivore	N
Saida4CabrasDOV5.Out2016	Carangidae	Caranx	Caranx latus	1	Carnivore	Y
Saida4CabrasDOV5.Out2016	Haemulidae	Anisotremus	Anisotremus surinamensis	1	Mobile invertebrate feeder	Y
Saida4CabrasDOV5.Out2016	Holocentridae	Holocentrus	Holocentrus adscensionis	1	Mobile invertebrate feeder	N
Saida4CabrasDOV5.Out2016	Kyphosidae	Kyphosus	Kyphosus sp.	1	Roving herbivore	Y
Saida4CabrasDOV5.Out2016	Pomacanthidae	Pomacanthus	Pomacanthus paru	1	Omnivore	N
Saida4CabrasDOV5.Out2016	Pomacentridae	Abudefduf	Abudefduf saxatilis	35	Omnivore	N
Saida4CabrasDOV5.Out2016	Pomacentridae	Stegastes	Stegastes fuscus	13	Territorial herbivore	N
Saida4CabrasDOV5.Out2016	Scaridae	Sparisoma	Sparisoma frondosum	1	Roving herbivore	Y
Saida4CabrasDOV6.Out2016	Chaetodontidae	Chaetodon	Chaetodon striatus	2	Sessile invertebrate feeder	N
Saida4CabrasDOV6.Out2016	Epinephelidae	Epinephelus	Epinephelus marginatus	1	Carnivore	Y
Saida4CabrasDOV6.Out2016	Haemulidae	Anisotremus	Anisotremus virginicus	2	Mobile invertebrate feeder	Y
Saida4CabrasDOV6.Out2016	Labridae	Halichoeres	Halichoeres poeyi	1	Mobile invertebrate feeder	N
Saida4CabrasDOV6.Out2016	Mullidae	Pseudupeneus	Pseudupeneus maculatus	1	Mobile invertebrate feeder	Y
Saida4CabrasDOV6.Out2016	Sparidae	Diplodus	Diplodus argenteus	1	Omnivore	Y
Saida4MarViradoBRUV1.Out2016	Carangidae	Caranx	Caranx latus	1	Carnivore	Y
Saida4MarViradoBRUV1.Out2016	Carangidae	Chloroscombrus	Chloroscombrus�chrysurus	3
Saida4MarViradoBRUV1.Out2016	Haemulidae	Haemulon	Haemulon aurolineatum	1	Mobile invertebrate feeder	Y
Saida4MarViradoBRUV1.Out2016	Haemulidae	Haemulon	Haemulon parra	2	Mobile invertebrate feeder	Y
Saida4MarViradoBRUV2.Out2016	Acanthuridae	Acanthurus	Acanthurus sp.	2	Roving herbivore	N
Saida4MarViradoBRUV2.Out2016	Carangidae	Chloroscombrus	Chloroscombrus�chrysurus	2
Saida4MarViradoBRUV2.Out2016	Chaetodontidae	Chaetodon	Chaetodon striatus	2	Sessile invertebrate feeder	N
Saida4MarViradoBRUV2.Out2016	Epinephelidae	Mycteroperca	Mycteroperca acutirostris	1	Carnivore	Y
Saida4MarViradoBRUV2.Out2016	Haemulidae	Anisotremus	Anisotremus virginicus	1	Mobile invertebrate feeder	Y
Saida4MarViradoBRUV2.Out2016	Haemulidae	Haemulon	Haemulon aurolineatum	2	Mobile invertebrate feeder	Y
Saida4MarViradoBRUV2.Out2016	Haemulidae	Haemulon	Haemulon steindachneri	1	Mobile invertebrate feeder	Y
Saida4MarViradoBRUV2.Out2016	Labridae	Halichoeres	Halichoeres poeyi	1	Mobile invertebrate feeder	N
Saida4MarViradoBRUV2.Out2016	Lutjanidae	Lutjanus	Lutjanus analis	1	Carnivore	Y
Saida4MarViradoBRUV2.Out2016	Mugilidae	Mugil	Mugil sp.	1	Omnivore	Y
Saida4MarViradoBRUV2.Out2016	Pomacentridae	Abudefduf	Abudefduf saxatilis	4	Omnivore	N
Saida4MarViradoDOV1.Out2016	Epinephelidae	Mycteroperca	Mycteroperca acutirostris	2	Carnivore	Y
Saida4MarViradoDOV1.Out2016	Haemulidae	Haemulon	Haemulon aurolineatum	4	Mobile invertebrate feeder	Y
Saida4MarViradoDOV1.Out2016	Haemulidae	Haemulon	Haemulon steindachneri	1	Mobile invertebrate feeder	Y
Saida4MarViradoDOV1.Out2016	Labridae	Halichoeres	Halichoeres poeyi	1	Mobile invertebrate feeder	N
Saida4MarViradoDOV1.Out2016	Mullidae	Pseudupeneus	Pseudupeneus maculatus	1	Mobile invertebrate feeder	Y
Saida4MarViradoDOV2.Out2016	Epinephelidae	Mycteroperca	Mycteroperca acutirostris	1	Carnivore	Y
Saida4MarViradoDOV2.Out2016	Labridae	Halichoeres	Halichoeres poeyi	1	Mobile invertebrate feeder	N
Saida4MarViradoDOV2.Out2016	Pomacentridae	Stegastes	Stegastes fuscus	4	Territorial herbivore	N
Saida4MarViradoDOV2.Out2016	Serranidae	Serranus	Serranus flaviventris	1	Mobile invertebrate feeder	N
Saida4MarViradoDOV3.Out2016	Chaetodontidae	Chaetodon	Chaetodon striatus	2	Sessile invertebrate feeder	N
Saida4MarViradoDOV3.Out2016	Epinephelidae	Epinephelus	Epinephelus marginatus	1	Carnivore	Y
Saida4MarViradoDOV3.Out2016	Epinephelidae	Mycteroperca	Mycteroperca acutirostris	1	Carnivore	Y
Saida4MarViradoDOV3.Out2016	Labridae	Halichoeres	Halichoeres poeyi	1	Mobile invertebrate feeder	N
Saida4MarViradoDOV3.Out2016	Pomacentridae	Stegastes	Stegastes fuscus	1	Territorial herbivore	N
Saida4MarViradoDOV4.Out2016	Epinephelidae	Mycteroperca	Mycteroperca acutirostris	1	Carnivore	Y
Saida4MarViradoDOV4.Out2016	Haemulidae	Haemulon	Haemulon steindachneri	1	Mobile invertebrate feeder	Y
Saida4MarViradoDOV4.Out2016	Pomacentridae	Abudefduf	Abudefduf saxatilis	21	Omnivore	N
Saida4MarViradoDOV4.Out2016	Pomacentridae	Stegastes	Stegastes fuscus	21	Territorial herbivore	N
Saida4MarViradoDOV4.Out2016	Sciaenidae	Pareques	Pareques acuminatus	1	Mobile invertebrate feeder	N
Saida4MarViradoDOV5.Out2016	Pomacentridae	Stegastes	Stegastes fuscus	29	Territorial herbivore	N
Saida4MarViradoDOV6.Out2016	Blenniidae	Parablennius	Parablennius sp.	1	Omnivore	N
Saida4MarViradoDOV6.Out2016	Chaenopsidae	Emblemariopsis	Emblemariopsis signifera	1	Mobile invertebrate feeder	N
Saida4MarViradoDOV6.Out2016	Pomacentridae	Abudefduf	Abudefduf saxatilis	4	Omnivore	N
Saida4MarViradoDOV6.Out2016	Pomacentridae	Stegastes	Stegastes fuscus	12	Territorial herbivore	N
Saida4PalmasBRUV1.Out2016	Haemulidae	Haemulon	Haemulon aurolineatum	6	Mobile invertebrate feeder	Y
Saida4PalmasBRUV1.Out2016	Holocentridae	Holocentrus	Holocentrus adscensionis	1	Mobile invertebrate feeder	N
Saida4PalmasBRUV1.Out2016	Sciaenidae	Odontoscion	Odontoscion dentex	1	Carnivore	Y
Saida4PalmasBRUV1.Out2016	Serranidae	Diplectrum	Diplectrum radiale	1	Carnivore	N
Saida4PalmasBRUV2.Out2016	Bothidae	Bothus	Bothus ocellatus	1	Carnivore	N
Saida4PalmasBRUV2.Out2016	Haemulidae	Haemulon	Haemulon aurolineatum	4	Mobile invertebrate feeder	Y
Saida4PalmasBRUV2.Out2016	Mugilidae	Mugil	Mugil sp.	11	Omnivore	Y
Saida4PalmasBRUV2.Out2016	Serranidae	Diplectrum	Diplectrum radiale	3	Carnivore	N
Saida4PalmasDOV1.Out2016	Gobiidae	Coryphopterus	Coryphopterus sp.	2	Mobile invertebrate feeder	N
Saida4PalmasDOV1.Out2016	Haemulidae	Haemulon	Haemulon aurolineatum	4	Mobile invertebrate feeder	Y
Saida4PalmasDOV2.Out2016	Gobiidae	Coryphopterus	Coryphopterus sp.	8	Mobile invertebrate feeder	N
Saida4PalmasDOV2.Out2016	Haemulidae	Haemulon	Haemulon aurolineatum	3	Mobile invertebrate feeder	Y
Saida4PalmasDOV2.Out2016	Haemulidae	Haemulon	Haemulon plumieri	1	Mobile invertebrate feeder	Y
Saida4PalmasDOV3.Out2016	Epinephelidae	Epinephelus	Epinephelus marginatus	1	Carnivore	Y
Saida4PalmasDOV3.Out2016	Gobiidae	Coryphopterus	Coryphopterus sp.	4	Mobile invertebrate feeder	N
Saida4PalmasDOV3.Out2016	Haemulidae	Haemulon	Haemulon aurolineatum	12	Mobile invertebrate feeder	Y
Saida4PalmasDOV3.Out2016	Holocentridae	Holocentrus	Holocentrus adscensionis	1	Mobile invertebrate feeder	N
Saida4PalmasDOV3.Out2016	Pomacentridae	Chromis	Chromis multilineata	1	Planktivore	N
Saida4PalmasDOV3.Out2016	Serranidae	Serranus	Serranus baldwini	1	Mobile invertebrate feeder	N
Saida4PalmasDOV4.Out2016	Acanthuridae	Acanthurus	Acanthurus chirurgus	8	Roving herbivore	N
Saida4PalmasDOV4.Out2016	Chaenopsidae	Emblemariopsis	Emblemariopsis signifera	1	Mobile invertebrate feeder	N
Saida4PalmasDOV4.Out2016	Chaetodontidae	Chaetodon	Chaetodon striatus	1	Sessile invertebrate feeder	N
Saida4PalmasDOV4.Out2016	Epinephelidae	Cephalopholis	Cephalopholis fulva	1	Carnivore	Y
Saida4PalmasDOV4.Out2016	Epinephelidae	Epinephelus	Epinephelus marginatus	3	Carnivore	Y
Saida4PalmasDOV4.Out2016	Epinephelidae	Mycteroperca	Mycteroperca acutirostris	2	Carnivore	Y
Saida4PalmasDOV4.Out2016	Haemulidae	Anisotremus	Anisotremus surinamensis	1	Mobile invertebrate feeder	Y
Saida4PalmasDOV4.Out2016	Haemulidae	Anisotremus	Anisotremus virginicus	1	Mobile invertebrate feeder	Y
Saida4PalmasDOV4.Out2016	Haemulidae	Haemulon	Haemulon aurolineatum	12	Mobile invertebrate feeder	Y
Saida4PalmasDOV4.Out2016	Kyphosidae	Kyphosus	Kyphosus sp.	2	Roving herbivore	Y
Saida4PalmasDOV4.Out2016	Pomacanthidae	Pomacanthus	Pomacanthus paru	1	Omnivore	N
Saida4PalmasDOV4.Out2016	Pomacentridae	Abudefduf	Abudefduf saxatilis	42	Omnivore	N
Saida4PalmasDOV4.Out2016	Pomacentridae	Chromis	Chromis multilineata	2	Planktivore	N
Saida4PalmasDOV4.Out2016	Pomacentridae	Stegastes	Stegastes fuscus	7	Territorial herbivore	N
Saida4PalmasDOV4.Out2016	Sciaenidae	Pareques	Pareques acuminatus	1	Mobile invertebrate feeder	N
Saida4PalmasDOV4.Out2016	Tetraodontidae	Canthigaster	Canthigaster figueiredoi	1	Omnivore	N
Saida4PalmasDOV5.Out2016	Acanthuridae	Acanthurus	Acanthurus chirurgus	5	Roving herbivore	N
Saida4PalmasDOV5.Out2016	Chaenopsidae	Emblemariopsis	Emblemariopsis signifera	1	Mobile invertebrate feeder	N
Saida4PalmasDOV5.Out2016	Epinephelidae	Epinephelus	Epinephelus marginatus	1	Carnivore	Y
Saida4PalmasDOV5.Out2016	Haemulidae	Anisotremus	Anisotremus surinamensis	1	Mobile invertebrate feeder	Y
Saida4PalmasDOV5.Out2016	Haemulidae	Haemulon	Haemulon aurolineatum	28	Mobile invertebrate feeder	Y
Saida4PalmasDOV5.Out2016	Holocentridae	Holocentrus	Holocentrus adscensionis	2	Mobile invertebrate feeder	N
Saida4PalmasDOV5.Out2016	Labridae	Bodianus	Bodianus rufus	2	Mobile invertebrate feeder	Y
Saida4PalmasDOV5.Out2016	Pomacentridae	Abudefduf	Abudefduf saxatilis	50	Omnivore	N
Saida4PalmasDOV5.Out2016	Pomacentridae	Chromis	Chromis multilineata	2	Planktivore	N
Saida4PalmasDOV5.Out2016	Pomacentridae	Stegastes	Stegastes fuscus	6	Territorial herbivore	N
Saida4PalmasDOV6.Out2016	Acanthuridae	Acanthurus	Acanthurus bahianus	1	Roving herbivore	N
Saida4PalmasDOV6.Out2016	Acanthuridae	Acanthurus	Acanthurus chirurgus	4	Roving herbivore	N
Saida4PalmasDOV6.Out2016	Chaenopsidae	Emblemariopsis	Emblemariopsis signifera	2	Mobile invertebrate feeder	N
Saida4PalmasDOV6.Out2016	Epinephelidae	Epinephelus	Epinephelus marginatus	2	Carnivore	Y
Saida4PalmasDOV6.Out2016	Haemulidae	Anisotremus	Anisotremus virginicus	2	Mobile invertebrate feeder	Y
Saida4PalmasDOV6.Out2016	Haemulidae	Haemulon	Haemulon aurolineatum	1	Mobile invertebrate feeder	Y
Saida4PalmasDOV6.Out2016	Kyphosidae	Kyphosus	Kyphosus sp.	5	Roving herbivore	Y
Saida4PalmasDOV6.Out2016	Pomacentridae	Abudefduf	Abudefduf saxatilis	28	Omnivore	N
Saida4PalmasDOV6.Out2016	Pomacentridae	Stegastes	Stegastes fuscus	9	Territorial herbivore	N
Saida4PalmasDOV6.Out2016	Scaridae	Sparisoma	Sparisoma amplum	1	Roving herbivore	Y
Saida4PalmasDOV6.Out2016	Scaridae	Sparisoma	Sparisoma axillare	1	Roving herbivore	Y
Saida4PalmasDOV6.Out2016	Scaridae	Sparisoma	Sparisoma frondosum	1	Roving herbivore	Y
Saida4PalmasDOV6.Out2016	Scaridae	Sparisoma	Sparisoma tuiupiranga	1	Roving herbivore	Y
Saida4TamanduaBRUV1.Out2016	Carangidae	Caranx	Caranx latus	2	Carnivore	Y
Saida4TamanduaBRUV1.Out2016	Haemulidae	Haemulon	Haemulon aurolineatum	3	Mobile invertebrate feeder	Y
Saida4TamanduaBRUV1.Out2016	Haemulidae	Haemulon	Haemulon parra	1	Mobile invertebrate feeder	Y
Saida4TamanduaBRUV1.Out2016	Labrisomidae	Labrisomus	Labrisomus nuchipinnis	1	Mobile invertebrate feeder	N
Saida4TamanduaBRUV1.Out2016	Mugilidae	Mugil	Mugil sp.	1	Omnivore	Y
Saida4TamanduaBRUV2.Out2016	Carangidae	Caranx	Caranx latus	3	Carnivore	Y
Saida4TamanduaBRUV2.Out2016	Gerreidae	Eucinostomus	Eucinostomus�gula	1
Saida4TamanduaBRUV2.Out2016	Gymnuridae	Gymnura	Gymnura altavela	1	Piscivore	Y
Saida4TamanduaBRUV2.Out2016	Labrisomidae	Labrisomus	Labrisomus nuchipinnis	1	Mobile invertebrate feeder	N
Saida4TamanduaBRUV2.Out2016	Pomacentridae	Abudefduf	Abudefduf saxatilis	7	Omnivore	N
Saida4TamanduaDOV1.Out2016	Chaetodontidae	Chaetodon	Chaetodon striatus	1	Sessile invertebrate feeder	N
Saida4TamanduaDOV1.Out2016	Epinephelidae	Mycteroperca	Mycteroperca acutirostris	2	Carnivore	Y
Saida4TamanduaDOV1.Out2016	Haemulidae	Anisotremus	Anisotremus virginicus	1	Mobile invertebrate feeder	Y
Saida4TamanduaDOV1.Out2016	Haemulidae	Haemulon	Haemulon steindachneri	2	Mobile invertebrate feeder	Y
Saida4TamanduaDOV1.Out2016	Labrisomidae	Labrisomus	Labrisomus nuchipinnis	1	Mobile invertebrate feeder	N
Saida4TamanduaDOV1.Out2016	Mugilidae	Mugil	Mugil sp.	9	Omnivore	Y
Saida4TamanduaDOV1.Out2016	Pomacentridae	Abudefduf	Abudefduf saxatilis	8	Omnivore	N
Saida4TamanduaDOV1.Out2016	Pomacentridae	Stegastes	Stegastes fuscus	2	Territorial herbivore	N
Saida4TamanduaDOV2.Out2016	Tetraodontidae	Sphoeroides	Sphoeroides greeleyi	1	Mobile invertebrate feeder	N
Saida4TamanduaDOV3.Out2016	Epinephelidae	Mycteroperca	Mycteroperca acutirostris	1	Carnivore	Y
Saida4TamanduaDOV3.Out2016	Haemulidae	Haemulon	Haemulon steindachneri	4	Mobile invertebrate feeder	Y
Saida4TamanduaDOV4.Out2016	Chaetodontidae	Chaetodon	Chaetodon striatus	1	Sessile invertebrate feeder	N
Saida4TamanduaDOV4.Out2016	Pomacentridae	Abudefduf	Abudefduf saxatilis	11	Omnivore	N
Saida4TamanduaDOV4.Out2016	Tetraodontidae	Sphoeroides	Sphoeroides greeleyi	1	Mobile invertebrate feeder	N
Saida4TamanduaDOV5.Out2016	Haemulidae	Anisotremus	Anisotremus surinamensis	1	Mobile invertebrate feeder	Y
Saida4TamanduaDOV5.Out2016	Pomacentridae	Abudefduf	Abudefduf saxatilis	1	Omnivore	N
Saida4TamanduaDOV5.Out2016	Pomacentridae	Stegastes	Stegastes variabilis	1	Territorial herbivore	N
Saida4TamanduaDOV5.Out2016	Tetraodontidae	Sphoeroides	Sphoeroides greeleyi	2	Mobile invertebrate feeder	N
Saida4TamanduaDOV6.Out2016	Blenniidae	Parablennius	Parablennius sp.	1	Omnivore	N
Saida4TamanduaDOV6.Out2016	Epinephelidae	Mycteroperca	Mycteroperca acutirostris	1	Carnivore	Y
Saida4TamanduaDOV6.Out2016	Haemulidae	Anisotremus	Anisotremus surinamensis	1	Mobile invertebrate feeder	Y
Saida4TamanduaDOV6.Out2016	Mugilidae	Mugil	Mugil sp.	2	Omnivore	Y
Saida4TamanduaDOV6.Out2016	Pomacentridae	Abudefduf	Abudefduf saxatilis	12	Omnivore	N
Saida4TamanduaDOV6.Out2016	Pomacentridae	Stegastes	Stegastes fuscus	11	Territorial herbivore	N
Saida5AlcatrazesBRUV1.Dez2016	Acanthuridae	Acanthurus	Acanthurus sp.	2	Roving herbivore	N
Saida5AlcatrazesBRUV1.Dez2016	Carangidae	Seriola	Seriola dumerili	1	Carnivore	Y
Saida5AlcatrazesBRUV1.Dez2016	Haemulidae	Anisotremus	Anisotremus surinamensis	1	Mobile invertebrate feeder	Y
Saida5AlcatrazesBRUV1.Dez2016	Haemulidae	Haemulon	Haemulon aurolineatum	1	Mobile invertebrate feeder	Y
Saida5AlcatrazesBRUV1.Dez2016	Kyphosidae	Kyphosus	Kyphosus sp.	3	Roving herbivore	Y
Saida5AlcatrazesBRUV1.Dez2016	Muraenidae	Gymnothorax	Gymnothorax funebris	1	Carnivore	Y
Saida5AlcatrazesBRUV1.Dez2016	Muraenidae	Gymnothorax	Gymnothorax moringa	1	Carnivore	Y
Saida5AlcatrazesBRUV1.Dez2016	Pomacanthidae	Pomacanthus	Pomacanthus paru	1	Omnivore	N
Saida5AlcatrazesBRUV1.Dez2016	Sparidae	Calamus	Calamus pennatula	4	Omnivore	Y
Saida5AlcatrazesBRUV1.Dez2016	Sparidae	Diplodus	Diplodus argenteus	3	Omnivore	Y
Saida5AlcatrazesBRUV2.Dez2016	Carangidae	Pseudocaranx	Pseudocaranx dentex	24	Mobile invertebrate feeder	Y
Saida5AlcatrazesBRUV2.Dez2016	Kyphosidae	Kyphosus	Kyphosus sp.	1	Roving herbivore	Y
Saida5AlcatrazesBRUV2.Dez2016	Labridae	Bodianus	Bodianus rufus	2	Mobile invertebrate feeder	Y
Saida5AlcatrazesBRUV2.Dez2016	Lutjanidae	Rhomboplites	Rhomboplites aurorubens	30	Carnivore	Y
Saida5AlcatrazesBRUV2.Dez2016	Malacanthidae	Malacanthus	Malacanthus plumieri	1	Carnivore	N
Saida5AlcatrazesBRUV2.Dez2016	Pomacanthidae	Pomacanthus	Pomacanthus paru	2	Omnivore	N
Saida5AlcatrazesBRUV2.Dez2016	Sparidae	Diplodus	Diplodus argenteus	1	Omnivore	Y
Saida5AlcatrazesDOV1.Dez2016	Acanthuridae	Acanthurus	Acanthurus bahianus	3	Roving herbivore	N
Saida5AlcatrazesDOV1.Dez2016	Acanthuridae	Acanthurus	Acanthurus chirurgus	7	Roving herbivore	N
Saida5AlcatrazesDOV1.Dez2016	Epinephelidae	Epinephelus	Epinephelus marginatus	1	Carnivore	Y
Saida5AlcatrazesDOV1.Dez2016	Epinephelidae	Mycteroperca	Mycteroperca acutirostris	1	Carnivore	Y
Saida5AlcatrazesDOV1.Dez2016	Gobiidae	Coryphopterus	Coryphopterus sp.	14	Mobile invertebrate feeder	N
Saida5AlcatrazesDOV1.Dez2016	Haemulidae	Anisotremus	Anisotremus virginicus	2	Mobile invertebrate feeder	Y
Saida5AlcatrazesDOV1.Dez2016	Haemulidae	Haemulon	Haemulon aurolineatum	136	Mobile invertebrate feeder	Y
Saida5AlcatrazesDOV1.Dez2016	Kyphosidae	Kyphosus	Kyphosus sp.	1	Roving herbivore	Y
Saida5AlcatrazesDOV1.Dez2016	Labridae	Halichoeres	Halichoeres brasiliensis	1	Mobile invertebrate feeder	Y
Saida5AlcatrazesDOV1.Dez2016	Labridae	Halichoeres	Halichoeres poeyi	1	Mobile invertebrate feeder	N
Saida5AlcatrazesDOV1.Dez2016	Lutjanidae	Ocyurus	Ocyurus chrysurus	1	Carnivore	Y
Saida5AlcatrazesDOV1.Dez2016	Ogcocephalidae	Ogcocephalus	Ogcocephalus vespertilio	1	Mobile invertebrate feeder	N
Saida5AlcatrazesDOV1.Dez2016	Pomacanthidae	Pomacanthus	Pomacanthus paru	2	Omnivore	N
Saida5AlcatrazesDOV1.Dez2016	Pomacentridae	Chromis	Chromis multilineata	6	Planktivore	N
Saida5AlcatrazesDOV1.Dez2016	Pomacentridae	Stegastes	Stegastes pictus	1	Territorial herbivore	N
Saida5AlcatrazesDOV1.Dez2016	Scaridae	Cryptotomus	Cryptotomus roseus	1	Roving herbivore	N
Saida5AlcatrazesDOV1.Dez2016	Scaridae	Sparisoma	Sparisoma axillare	1	Roving herbivore	Y
Saida5AlcatrazesDOV1.Dez2016	Serranidae	Diplectrum	Diplectrum radiale	1	Carnivore	N
Saida5AlcatrazesDOV1.Dez2016	Serranidae	Serranus	Serranus baldwini	3	Mobile invertebrate feeder	N
Saida5AlcatrazesDOV2.Dez2016	Acanthuridae	Acanthurus	Acanthurus bahianus	1	Roving herbivore	N
Saida5AlcatrazesDOV2.Dez2016	Epinephelidae	Epinephelus	Epinephelus marginatus	1	Carnivore	Y
Saida5AlcatrazesDOV2.Dez2016	Gobiidae	Coryphopterus	Coryphopterus glaucofraenum	3	Mobile invertebrate feeder	N
Saida5AlcatrazesDOV2.Dez2016	Gobiidae	Coryphopterus	Coryphopterus sp.	44	Mobile invertebrate feeder	N
Saida5AlcatrazesDOV2.Dez2016	Haemulidae	Anisotremus	Anisotremus virginicus	2	Mobile invertebrate feeder	Y
Saida5AlcatrazesDOV2.Dez2016	Haemulidae	Haemulon	Haemulon aurolineatum	60	Mobile invertebrate feeder	Y
Saida5AlcatrazesDOV2.Dez2016	Haemulidae	Haemulon	Haemulon steindachneri	1	Mobile invertebrate feeder	Y
Saida5AlcatrazesDOV2.Dez2016	Holocentridae	Holocentrus	Holocentrus adscensionis	13	Mobile invertebrate feeder	N
Saida5AlcatrazesDOV2.Dez2016	Kyphosidae	Kyphosus	Kyphosus sp.	5	Roving herbivore	Y
Saida5AlcatrazesDOV2.Dez2016	Labridae	Bodianus	Bodianus pulchellus	2	Mobile invertebrate feeder	Y
Saida5AlcatrazesDOV2.Dez2016	Pomacanthidae	Pomacanthus	Pomacanthus paru	2	Omnivore	N
Saida5AlcatrazesDOV2.Dez2016	Pomacentridae	Chromis	Chromis multilineata	4	Planktivore	N
Saida5AlcatrazesDOV3.Dez2016	Chaetodontidae	Chaetodon	Chaetodon striatus	2	Sessile invertebrate feeder	N
Saida5AlcatrazesDOV3.Dez2016	Gobiidae	Coryphopterus	Coryphopterus sp.	21	Mobile invertebrate feeder	N
Saida5AlcatrazesDOV3.Dez2016	Haemulidae	Anisotremus	Anisotremus virginicus	3	Mobile invertebrate feeder	Y
Saida5AlcatrazesDOV3.Dez2016	Haemulidae	Haemulon	Haemulon aurolineatum	42	Mobile invertebrate feeder	Y
Saida5AlcatrazesDOV3.Dez2016	Kyphosidae	Kyphosus	Kyphosus sp.	6	Roving herbivore	Y
Saida5AlcatrazesDOV3.Dez2016	Malacanthidae	Malacanthus	Malacanthus plumieri	2	Carnivore	N
Saida5AlcatrazesDOV3.Dez2016	Ostraciidae	Acanthostracion	Acanthostracion polygonius	1	Omnivore	N
Saida5AlcatrazesDOV3.Dez2016	Pomacanthidae	Pomacanthus	Pomacanthus paru	1	Omnivore	N
Saida5AlcatrazesDOV3.Dez2016	Pomacentridae	Chromis	Chromis multilineata	1	Planktivore	N
Saida5AlcatrazesDOV3.Dez2016	Scaridae	Sparisoma	Sparisoma tuiupiranga	1	Roving herbivore	Y
Saida5AlcatrazesDOV3.Dez2016	Serranidae	Serranus	Serranus baldwini	1	Mobile invertebrate feeder	N
Saida5AlcatrazesDOV3.Dez2016	Sparidae	Diplodus	Diplodus argenteus	3	Omnivore	Y
Saida5AlcatrazesDOV3.Dez2016	Synodontidae	Synodus	Synodus intermedius	1	Piscivore	N
Saida5AlcatrazesDOV3.Dez2016	Tetraodontidae	Canthigaster	Canthigaster figueiredoi	1	Omnivore	N
Saida5AlcatrazesDOV4.Dez2016	Epinephelidae	Epinephelus	Epinephelus marginatus	1	Carnivore	Y
Saida5AlcatrazesDOV4.Dez2016	Haemulidae	Haemulon	Haemulon aurolineatum	10	Mobile invertebrate feeder	Y
Saida5AlcatrazesDOV4.Dez2016	Haemulidae	Haemulon	Haemulon steindachneri	3	Mobile invertebrate feeder	Y
Saida5AlcatrazesDOV4.Dez2016	Holocentridae	Holocentrus	Holocentrus adscensionis	2	Mobile invertebrate feeder	N
Saida5AlcatrazesDOV4.Dez2016	Labridae	Bodianus	Bodianus pulchellus	1	Mobile invertebrate feeder	Y
Saida5AlcatrazesDOV4.Dez2016	Pomacanthidae	Pomacanthus	Pomacanthus paru	1	Omnivore	N
Saida5AlcatrazesDOV4.Dez2016	Pomacentridae	Abudefduf	Abudefduf saxatilis	18	Omnivore	N
Saida5AlcatrazesDOV4.Dez2016	Pomacentridae	Stegastes	Stegastes fuscus	8	Territorial herbivore	N
Saida5AlcatrazesDOV5.Dez2016	Acanthuridae	Acanthurus	Acanthurus chirurgus	3	Roving herbivore	N
Saida5AlcatrazesDOV5.Dez2016	Carangidae	Seriola	Seriola rivoliana	1	Carnivore	Y
Saida5AlcatrazesDOV5.Dez2016	Chaenopsidae	Emblemariopsis	Emblemariopsis signifera	1	Mobile invertebrate feeder	N
Saida5AlcatrazesDOV5.Dez2016	Epinephelidae	Epinephelus	Epinephelus marginatus	1	Carnivore	Y
Saida5AlcatrazesDOV5.Dez2016	Gobiidae	Coryphopterus	Coryphopterus sp.	2	Mobile invertebrate feeder	N
Saida5AlcatrazesDOV5.Dez2016	Haemulidae	Anisotremus	Anisotremus virginicus	5	Mobile invertebrate feeder	Y
Saida5AlcatrazesDOV5.Dez2016	Haemulidae	Haemulon	Haemulon aurolineatum	11	Mobile invertebrate feeder	Y
Saida5AlcatrazesDOV5.Dez2016	Haemulidae	Haemulon	Haemulon parra	1	Mobile invertebrate feeder	Y
Saida5AlcatrazesDOV5.Dez2016	Kyphosidae	Kyphosus	Kyphosus sp.	7	Roving herbivore	Y
Saida5AlcatrazesDOV5.Dez2016	Labridae	Bodianus	Bodianus pulchellus	2	Mobile invertebrate feeder	Y
Saida5AlcatrazesDOV5.Dez2016	Monacanthidae	Cantherhines	Cantherhines macrocerus	1	Omnivore	N
Saida5AlcatrazesDOV5.Dez2016	Pomacanthidae	Pomacanthus	Pomacanthus paru	3	Omnivore	N
Saida5AlcatrazesDOV5.Dez2016	Pomacentridae	Abudefduf	Abudefduf saxatilis	31	Omnivore	N
Saida5AlcatrazesDOV5.Dez2016	Pomacentridae	Chromis	Chromis multilineata	1	Planktivore	N
Saida5AlcatrazesDOV5.Dez2016	Pomacentridae	Stegastes	Stegastes fuscus	3	Territorial herbivore	N
Saida5AlcatrazesDOV5.Dez2016	Priacanthidae	Heteropriacanthus	Heteropriacanthus cruentatus	1	Mobile Invertebrate feeder	Y
Saida5AlcatrazesDOV5.Dez2016	Sciaenidae	Odontoscion	Odontoscion dentex	1	Carnivore	Y
Saida5AlcatrazesDOV5.Dez2016	Sparidae	Diplodus	Diplodus argenteus	2	Omnivore	Y
Saida5AlcatrazesDOV5.Dez2016	Tetraodontidae	Canthigaster	Canthigaster figueiredoi	1	Omnivore	N
Saida5AlcatrazesDOV6.Dez2016	Blenniidae	Parablennius	Parablennius sp.	2	Omnivore	N
Saida5AlcatrazesDOV6.Dez2016	Chaenopsidae	Emblemariopsis	Emblemariopsis signifera	1	Mobile invertebrate feeder	N
Saida5AlcatrazesDOV6.Dez2016	Haemulidae	Haemulon	Haemulon aurolineatum	62	Mobile invertebrate feeder	Y
Saida5AlcatrazesDOV6.Dez2016	Holocentridae	Holocentrus	Holocentrus adscensionis	5	Mobile invertebrate feeder	N
Saida5AlcatrazesDOV6.Dez2016	Labridae	Bodianus	Bodianus pulchellus	1	Mobile invertebrate feeder	Y
Saida5AlcatrazesDOV6.Dez2016	Labridae	Halichoeres	Halichoeres brasiliensis	1	Mobile invertebrate feeder	Y
Saida5AlcatrazesDOV6.Dez2016	Monacanthidae	Cantherhines	Cantherhines pullus	1	Omnivore	N
Saida5AlcatrazesDOV6.Dez2016	Muraenidae	Gymnothorax	Gymnothorax moringa	1	Carnivore	Y
Saida5AlcatrazesDOV6.Dez2016	Pomacentridae	Abudefduf	Abudefduf saxatilis	34	Omnivore	N
Saida5AlcatrazesDOV6.Dez2016	Pomacentridae	Chromis	Chromis multilineata	1	Planktivore	N
Saida5AlcatrazesDOV6.Dez2016	Pomacentridae	Stegastes	Stegastes fuscus	7	Territorial herbivore	N
Saida5AlcatrazesDOV6.Dez2016	Sparidae	Diplodus	Diplodus argenteus	1	Omnivore	Y
Saida5BuziosBRUV1.Dez2016	Acanthuridae	Acanthurus	Acanthurus sp.	3	Roving herbivore	N
Saida5BuziosBRUV1.Dez2016	Carangidae	Caranx	Caranx latus	2	Carnivore	Y
Saida5BuziosBRUV1.Dez2016	Chaetodontidae	Chaetodon	Chaetodon striatus	2	Sessile invertebrate feeder	N
Saida5BuziosBRUV1.Dez2016	Epinephelidae	Epinephelus	Epinephelus marginatus	1	Carnivore	Y
Saida5BuziosBRUV1.Dez2016	Epinephelidae	Mycteroperca	Mycteroperca acutirostris	2	Carnivore	Y
Saida5BuziosBRUV1.Dez2016	Fistulariidae	Fistularia	Fistularia tabacaria	1	Piscivore	Y
Saida5BuziosBRUV1.Dez2016	Haemulidae	Haemulon	Haemulon aurolineatum	34	Mobile invertebrate feeder	Y
Saida5BuziosBRUV1.Dez2016	Holocentridae	Holocentrus	Holocentrus adscensionis	2	Mobile invertebrate feeder	N
Saida5BuziosBRUV1.Dez2016	Kyphosidae	Kyphosus	Kyphosus sp.	1	Roving herbivore	Y
Saida5BuziosBRUV1.Dez2016	Labridae	Bodianus	Bodianus pulchellus	1	Mobile invertebrate feeder	Y
Saida5BuziosBRUV1.Dez2016	Labridae	Halichoeres	Halichoeres poeyi	3	Mobile invertebrate feeder	N
Saida5BuziosBRUV1.Dez2016	Monacanthidae	Cantherhines	Cantherhines pullus	1	Omnivore	N
Saida5BuziosBRUV1.Dez2016	Mugilidae	Mugil	Mugil sp.	1	Omnivore	Y
Saida5BuziosBRUV1.Dez2016	Muraenidae	Gymnothorax	Gymnothorax funebris	1	Carnivore	Y
Saida5BuziosBRUV1.Dez2016	Muraenidae	Gymnothorax	Gymnothorax moringa	1	Carnivore	Y
Saida5BuziosBRUV1.Dez2016	Pomacanthidae	Pomacanthus	Pomacanthus paru	2	Omnivore	N
Saida5BuziosBRUV1.Dez2016	Pomacentridae	Abudefduf	Abudefduf saxatilis	3	Omnivore	N
Saida5BuziosBRUV1.Dez2016	Pomacentridae	Stegastes	Stegastes fuscus	2	Territorial herbivore	N
Saida5BuziosBRUV1.Dez2016	Priacanthidae	Heteropriacanthus	Heteropriacanthus cruentatus	1	Mobile Invertebrate feeder	Y
Saida5BuziosBRUV1.Dez2016	Sparidae	Diplodus	Diplodus argenteus	3	Omnivore	Y
Saida5BuziosBRUV1.Dez2016	Tetraodontidae	Sphoeroides	Sphoeroides spengleri	2	Mobile invertebrate feeder	N
Saida5BuziosBRUV2.Dez2016	Bothidae	Bothus	Bothus sp.	1	Carnivore	N
Saida5BuziosBRUV2.Dez2016	Carangidae	Caranx	Caranx latus	1	Carnivore	Y
Saida5BuziosBRUV2.Dez2016	Carangidae	Pseudocaranx	Pseudocaranx dentex	4	Mobile invertebrate feeder	Y
Saida5BuziosBRUV2.Dez2016	Chaetodontidae	Chaetodon	Chaetodon striatus	2	Sessile invertebrate feeder	N
Saida5BuziosBRUV2.Dez2016	Epinephelidae	Epinephelus	Epinephelus morio	1	Carnivore	Y
Saida5BuziosBRUV2.Dez2016	Haemulidae	Haemulon	Haemulon aurolineatum	20	Mobile invertebrate feeder	Y
Saida5BuziosBRUV2.Dez2016	Haemulidae	Haemulon	Haemulon parra	1	Mobile invertebrate feeder	Y
Saida5BuziosBRUV2.Dez2016	Kyphosidae	Kyphosus	Kyphosus sp.	2	Roving herbivore	Y
Saida5BuziosBRUV2.Dez2016	Labridae	Bodianus	Bodianus pulchellus	1	Mobile invertebrate feeder	Y
Saida5BuziosBRUV2.Dez2016	Labridae	Halichoeres	Halichoeres poeyi	1	Mobile invertebrate feeder	N
Saida5BuziosBRUV2.Dez2016	Mugilidae	Mugil	Mugil sp.	3	Omnivore	Y
Saida5BuziosBRUV2.Dez2016	Pomacanthidae	Pomacanthus	Pomacanthus paru	1	Omnivore	N
Saida5BuziosBRUV2.Dez2016	Priacanthidae	Heteropriacanthus	Heteropriacanthus cruentatus	15	Mobile Invertebrate feeder	Y
Saida5BuziosBRUV2.Dez2016	Scaridae	Sparisoma	Sparisoma frondosum	7	Roving herbivore	Y
Saida5BuziosBRUV2.Dez2016	Serranidae	Diplectrum	Diplectrum radiale	2	Carnivore	N
Saida5BuziosBRUV2.Dez2016	Sparidae	Calamus	Calamus pennatula	1	Omnivore	Y
Saida5BuziosBRUV2.Dez2016	Sparidae	Diplodus	Diplodus argenteus	4	Omnivore	Y
Saida5BuziosBRUV2.Dez2016	Tetraodontidae	Sphoeroides	Sphoeroides spengleri	2	Mobile invertebrate feeder	N
Saida5BuziosDOV1.Dez2016	Acanthuridae	Acanthurus	Acanthurus chirurgus	3	Roving herbivore	N
Saida5BuziosDOV1.Dez2016	Chaetodontidae	Chaetodon	Chaetodon striatus	2	Sessile invertebrate feeder	N
Saida5BuziosDOV1.Dez2016	Dactylopteridae	Dactylopterus	Dactylopterus volitans	1	Mobile invertebrate feeder	Y
Saida5BuziosDOV1.Dez2016	Epinephelidae	Mycteroperca	Mycteroperca acutirostris	2	Carnivore	Y
Saida5BuziosDOV1.Dez2016	Fistulariidae	Fistularia	Fistularia petimba	1	Piscivore	Y
Saida5BuziosDOV1.Dez2016	Haemulidae	Haemulon	Haemulon aurolineatum	62	Mobile invertebrate feeder	Y
Saida5BuziosDOV1.Dez2016	Holocentridae	Holocentrus	Holocentrus adscensionis	1	Mobile invertebrate feeder	N
Saida5BuziosDOV1.Dez2016	Kyphosidae	Kyphosus	Kyphosus sp.	1	Roving herbivore	Y
Saida5BuziosDOV1.Dez2016	Labridae	Bodianus	Bodianus pulchellus	1	Mobile invertebrate feeder	Y
Saida5BuziosDOV1.Dez2016	Labridae	Halichoeres	Halichoeres brasiliensis	1	Mobile invertebrate feeder	Y
Saida5BuziosDOV1.Dez2016	Labridae	Halichoeres	Halichoeres poeyi	2	Mobile invertebrate feeder	N
Saida5BuziosDOV1.Dez2016	Mullidae	Pseudupeneus	Pseudupeneus maculatus	2	Mobile invertebrate feeder	Y
Saida5BuziosDOV1.Dez2016	Pomacentridae	Abudefduf	Abudefduf saxatilis	3	Omnivore	N
Saida5BuziosDOV1.Dez2016	Pomacentridae	Chromis	Chromis multilineata	2	Planktivore	N
Saida5BuziosDOV1.Dez2016	Pomacentridae	Stegastes	Stegastes fuscus	1	Territorial herbivore	N
Saida5BuziosDOV1.Dez2016	Scaridae	Scarus	Scarus zelindae	1	Roving herbivore	Y
Saida5BuziosDOV1.Dez2016	Scaridae	Sparisoma	Sparisoma frondosum	1	Roving herbivore	Y
Saida5BuziosDOV1.Dez2016	Tetraodontidae	Sphoeroides	Sphoeroides spengleri	1	Mobile invertebrate feeder	N
Saida5BuziosDOV2.Dez2016	Acanthuridae	Acanthurus	Acanthurus chirurgus	4	Roving herbivore	N
Saida5BuziosDOV2.Dez2016	Chaetodontidae	Chaetodon	Chaetodon striatus	2	Sessile invertebrate feeder	N
Saida5BuziosDOV2.Dez2016	Fistulariidae	Fistularia	Fistularia petimba	1	Piscivore	Y
Saida5BuziosDOV2.Dez2016	Haemulidae	Anisotremus	Anisotremus virginicus	1	Mobile invertebrate feeder	Y
Saida5BuziosDOV2.Dez2016	Haemulidae	Haemulon	Haemulon aurolineatum	32	Mobile invertebrate feeder	Y
Saida5BuziosDOV2.Dez2016	Kyphosidae	Kyphosus	Kyphosus sp.	2	Roving herbivore	Y
Saida5BuziosDOV2.Dez2016	Labridae	Bodianus	Bodianus pulchellus	3	Mobile invertebrate feeder	Y
Saida5BuziosDOV2.Dez2016	Labridae	Halichoeres	Halichoeres poeyi	1	Mobile invertebrate feeder	N
Saida5BuziosDOV2.Dez2016	Pomacentridae	Abudefduf	Abudefduf saxatilis	26	Omnivore	N
Saida5BuziosDOV2.Dez2016	Pomacentridae	Chromis	Chromis jubauna	2	Planktivore	N
Saida5BuziosDOV2.Dez2016	Pomacentridae	Chromis	Chromis multilineata	1	Planktivore	N
Saida5BuziosDOV2.Dez2016	Pomacentridae	Stegastes	Stegastes fuscus	1	Territorial herbivore	N
Saida5BuziosDOV2.Dez2016	Scaridae	Sparisoma	Sparisoma axillare	5	Roving herbivore	Y
Saida5BuziosDOV2.Dez2016	Sparidae	Diplodus	Diplodus argenteus	1	Omnivore	Y
Saida5BuziosDOV3.Dez2016	Chaetodontidae	Chaetodon	Chaetodon striatus	1	Sessile invertebrate feeder	N
Saida5BuziosDOV3.Dez2016	Dactylopteridae	Dactylopterus	Dactylopterus volitans	2	Mobile invertebrate feeder	Y
Saida5BuziosDOV3.Dez2016	Haemulidae	Haemulon	Haemulon aurolineatum	2	Mobile invertebrate feeder	Y
Saida5BuziosDOV3.Dez2016	Labridae	Halichoeres	Halichoeres brasiliensis	1	Mobile invertebrate feeder	Y
Saida5BuziosDOV3.Dez2016	Pomacanthidae	Pomacanthus	Pomacanthus paru	1	Omnivore	N
Saida5BuziosDOV3.Dez2016	Pomacentridae	Chromis	Chromis multilineata	1	Planktivore	N
Saida5BuziosDOV3.Dez2016	Scaridae	Sparisoma	Sparisoma axillare	2	Roving herbivore	Y
Saida5BuziosDOV3.Dez2016	Scaridae	Sparisoma	Sparisoma frondosum	1	Roving herbivore	Y
Saida5BuziosDOV4.Dez2016	Acanthuridae	Acanthurus	Acanthurus bahianus	1	Roving herbivore	N
Saida5BuziosDOV4.Dez2016	Chaenopsidae	Emblemariopsis	Emblemariopsis signifera	1	Mobile invertebrate feeder	N
Saida5BuziosDOV4.Dez2016	Haemulidae	Haemulon	Haemulon aurolineatum	29	Mobile invertebrate feeder	Y
Saida5BuziosDOV4.Dez2016	Kyphosidae	Kyphosus	Kyphosus sp.	4	Roving herbivore	Y
Saida5BuziosDOV4.Dez2016	Labridae	Bodianus	Bodianus rufus	2	Mobile invertebrate feeder	Y
Saida5BuziosDOV4.Dez2016	Monacanthidae	Cantherhines	Cantherhines pullus	1	Omnivore	N
Saida5BuziosDOV4.Dez2016	Muraenidae	Gymnothorax	Gymnothorax moringa	1	Carnivore	Y
Saida5BuziosDOV4.Dez2016	Pomacentridae	Abudefduf	Abudefduf saxatilis	57	Omnivore	N
Saida5BuziosDOV4.Dez2016	Pomacentridae	Stegastes	Stegastes fuscus	10	Territorial herbivore	N
Saida5BuziosDOV4.Dez2016	Scaridae	Sparisoma	Sparisoma axillare	3	Roving herbivore	Y
Saida5BuziosDOV4.Dez2016	Sparidae	Diplodus	Diplodus argenteus	1	Omnivore	Y
Saida5BuziosDOV5.Dez2016	Acanthuridae	Acanthurus	Acanthurus chirurgus	7	Roving herbivore	N
Saida5BuziosDOV5.Dez2016	Haemulidae	Anisotremus	Anisotremus virginicus	2	Mobile invertebrate feeder	Y
Saida5BuziosDOV5.Dez2016	Haemulidae	Haemulon	Haemulon aurolineatum	21	Mobile invertebrate feeder	Y
Saida5BuziosDOV5.Dez2016	Haemulidae	Haemulon	Haemulon steindachneri	1	Mobile invertebrate feeder	Y
Saida5BuziosDOV5.Dez2016	Labridae	Bodianus	Bodianus rufus	1	Mobile invertebrate feeder	Y
Saida5BuziosDOV5.Dez2016	Labridae	Halichoeres	Halichoeres poeyi	1	Mobile invertebrate feeder	N
Saida5BuziosDOV5.Dez2016	Pomacanthidae	Holacanthus	Holacanthus tricolor	1	Sessile invertebrate feeder	N
Saida5BuziosDOV5.Dez2016	Pomacentridae	Abudefduf	Abudefduf saxatilis	35	Omnivore	N
Saida5BuziosDOV5.Dez2016	Pomacentridae	Stegastes	Stegastes fuscus	4	Territorial herbivore	N
Saida5BuziosDOV5.Dez2016	Scaridae	Sparisoma	Sparisoma axillare	1	Roving herbivore	Y
Saida5BuziosDOV5.Dez2016	Scaridae	Sparisoma	Sparisoma frondosum	3	Roving herbivore	Y
Saida5BuziosDOV5.Dez2016	Sparidae	Diplodus	Diplodus argenteus	1	Omnivore	Y
Saida5BuziosDOV5.Dez2016	Tetraodontidae	Canthigaster	Canthigaster figueiredoi	2	Omnivore	N
Saida5BuziosDOV6.Dez2016	Chaenopsidae	Emblemariopsis	Emblemariopsis signifera	3	Mobile invertebrate feeder	N
Saida5BuziosDOV6.Dez2016	Haemulidae	Haemulon	Haemulon aurolineatum	3	Mobile invertebrate feeder	Y
Saida5BuziosDOV6.Dez2016	Labridae	Bodianus	Bodianus rufus	2	Mobile invertebrate feeder	Y
Saida5BuziosDOV6.Dez2016	Labrisomidae	Malacoctenus	Malacoctenus delalandii	1	Mobile invertebrate feeder	N
Saida5BuziosDOV6.Dez2016	Pomacentridae	Abudefduf	Abudefduf saxatilis	35	Omnivore	N
Saida5BuziosDOV6.Dez2016	Pomacentridae	Stegastes	Stegastes fuscus	10	Territorial herbivore	N
Saida5CabrasBRUV1.Dez2016	Haemulidae	Haemulon	Haemulon aurolineatum	2	Mobile invertebrate feeder	Y
Saida5CabrasBRUV1.Dez2016	Muraenidae	Gymnothorax	Gymnothorax funebris	1	Carnivore	Y
Saida5CabrasBRUV1.Dez2016	Sparidae	Diplodus	Diplodus argenteus	1	Omnivore	Y
Saida5CabrasBRUV1.Dez2016	Sphyraenidae	Sphyraena	Sphyraena guachancho	1	Carnivore	Y
Saida5CabrasBRUV2.Dez2016	Carangidae	Caranx	Caranx latus	6	Carnivore	Y
Saida5CabrasBRUV2.Dez2016	Epinephelidae	Epinephelus	Epinephelus marginatus	1	Carnivore	Y
Saida5CabrasBRUV2.Dez2016	Haemulidae	Anisotremus	Anisotremus virginicus	1	Mobile invertebrate feeder	Y
Saida5CabrasBRUV2.Dez2016	Haemulidae	Haemulon	Haemulon aurolineatum	15	Mobile invertebrate feeder	Y
Saida5CabrasBRUV2.Dez2016	Rhinopteridae	Rhinoptera	Rhinoptera sp.	1	Mobile invertebrate feeder	Y
Saida5CabrasBRUV2.Dez2016	Sparidae	Diplodus	Diplodus argenteus	1	Omnivore	Y
Saida5CabrasDOV1.Dez2016	Gobiidae	Coryphopterus	Coryphopterus sp.	2	Mobile invertebrate feeder	N
Saida5CabrasDOV1.Dez2016	Haemulidae	Anisotremus	Anisotremus virginicus	1	Mobile invertebrate feeder	Y
Saida5CabrasDOV1.Dez2016	Haemulidae	Haemulon	Haemulon aurolineatum	2	Mobile invertebrate feeder	Y
Saida5CabrasDOV1.Dez2016	Haemulidae	Haemulon	Haemulon steindachneri	1	Mobile invertebrate feeder	Y
Saida5CabrasDOV1.Dez2016	Pomacentridae	Abudefduf	Abudefduf saxatilis	1	Omnivore	N
Saida5CabrasDOV1.Dez2016	Pomacentridae	Stegastes	Stegastes fuscus	3	Territorial herbivore	N
Saida5CabrasDOV2.Dez2016	Epinephelidae	Epinephelus	Epinephelus marginatus	2	Carnivore	Y
Saida5CabrasDOV2.Dez2016	Gobiidae	Coryphopterus	Coryphopterus sp.	10	Mobile invertebrate feeder	N
Saida5CabrasDOV2.Dez2016	Haemulidae	Anisotremus	Anisotremus virginicus	2	Mobile invertebrate feeder	Y
Saida5CabrasDOV2.Dez2016	Haemulidae	Haemulon	Haemulon aurolineatum	2	Mobile invertebrate feeder	Y
Saida5CabrasDOV2.Dez2016	Pomacentridae	Stegastes	Stegastes fuscus	3	Territorial herbivore	N
Saida5CabrasDOV3.Dez2016	Epinephelidae	Epinephelus	Epinephelus marginatus	2	Carnivore	Y
Saida5CabrasDOV3.Dez2016	Gobiidae	Coryphopterus	Coryphopterus sp.	16	Mobile invertebrate feeder	N
Saida5CabrasDOV3.Dez2016	Haemulidae	Haemulon	Haemulon steindachneri	1	Mobile invertebrate feeder	Y
Saida5CabrasDOV3.Dez2016	Holocentridae	Holocentrus	Holocentrus adscensionis	1	Mobile invertebrate feeder	N
Saida5CabrasDOV3.Dez2016	Pomacanthidae	Pomacanthus	Pomacanthus paru	1	Omnivore	N
Saida5CabrasDOV3.Dez2016	Pomacentridae	Stegastes	Stegastes fuscus	1	Territorial herbivore	N
Saida5CabrasDOV4.Dez2016	Blenniidae	Scartella	Scartella cristata	1	Territorial herbivore	N
Saida5CabrasDOV4.Dez2016	Chaenopsidae	Emblemariopsis	Emblemariopsis signifera	3	Mobile invertebrate feeder	N
Saida5CabrasDOV4.Dez2016	Haemulidae	Anisotremus	Anisotremus surinamensis	1	Mobile invertebrate feeder	Y
Saida5CabrasDOV4.Dez2016	Labrisomidae	Malacoctenus	Malacoctenus delalandii	1	Mobile invertebrate feeder	N
Saida5CabrasDOV4.Dez2016	Pomacentridae	Abudefduf	Abudefduf saxatilis	43	Omnivore	N
Saida5CabrasDOV4.Dez2016	Pomacentridae	Stegastes	Stegastes fuscus	13	Territorial herbivore	N
Saida5CabrasDOV5.Dez2016	Chaenopsidae	Emblemariopsis	Emblemariopsis signifera	1	Mobile invertebrate feeder	N
Saida5CabrasDOV5.Dez2016	Epinephelidae	Epinephelus	Epinephelus marginatus	2	Carnivore	Y
Saida5CabrasDOV5.Dez2016	Holocentridae	Holocentrus	Holocentrus adscensionis	1	Mobile invertebrate feeder	N
Saida5CabrasDOV5.Dez2016	Pomacentridae	Abudefduf	Abudefduf saxatilis	14	Omnivore	N
Saida5CabrasDOV5.Dez2016	Pomacentridae	Stegastes	Stegastes fuscus	4	Territorial herbivore	N
Saida5CabrasDOV6.Dez2016	Blenniidae	Parablennius	Parablennius sp.	2	Omnivore	N
Saida5CabrasDOV6.Dez2016	Chaenopsidae	Emblemariopsis	Emblemariopsis signifera	1	Mobile invertebrate feeder	N
Saida5CabrasDOV6.Dez2016	Epinephelidae	Epinephelus	Epinephelus marginatus	1	Carnivore	Y
Saida5CabrasDOV6.Dez2016	Epinephelidae	Mycteroperca	Mycteroperca acutirostris	1	Carnivore	Y
Saida5CabrasDOV6.Dez2016	Haemulidae	Anisotremus	Anisotremus surinamensis	2	Mobile invertebrate feeder	Y
Saida5CabrasDOV6.Dez2016	Holocentridae	Holocentrus	Holocentrus adscensionis	1	Mobile invertebrate feeder	N
Saida5CabrasDOV6.Dez2016	Pomacentridae	Abudefduf	Abudefduf saxatilis	12	Omnivore	N
Saida5CabrasDOV6.Dez2016	Pomacentridae	Stegastes	Stegastes fuscus	3	Territorial herbivore	N
Saida5CabrasDOV6.Dez2016	Scaridae	Sparisoma	Sparisoma axillare	1	Roving herbivore	Y
Saida5MarViradoBRUV1.Dez2016	Carangidae	Caranx	Caranx latus	1	Carnivore	Y
Saida5MarViradoBRUV1.Dez2016	Carangidae	Chloroscombrus	Chloroscombrus�chrysurus	1
Saida5MarViradoBRUV1.Dez2016	Gerreidae	Eucinostomus	Eucinostomus�gula	1
Saida5MarViradoBRUV1.Dez2016	Haemulidae	Haemulon	Haemulon aurolineatum	5	Mobile invertebrate feeder	Y
Saida5MarViradoBRUV1.Dez2016	Mugilidae	Mugil	Mugil sp.	1	Omnivore	Y
Saida5MarViradoBRUV1.Dez2016	Rhinopteridae	Rhinoptera	Rhinoptera sp.	2	Mobile invertebrate feeder	Y
Saida5MarViradoBRUV2.Dez2016	Haemulidae	Haemulon	Haemulon aurolineatum	1	Mobile invertebrate feeder	Y
Saida5MarViradoBRUV2.Dez2016	Haemulidae	Haemulon	Haemulon steindachneri	1	Mobile invertebrate feeder	Y
Saida5MarViradoBRUV2.Dez2016	Pomacentridae	Abudefduf	Abudefduf saxatilis	3	Omnivore	N
Saida5MarViradoDOV1.Dez2016	Chaetodontidae	Chaetodon	Chaetodon striatus	1	Sessile invertebrate feeder	N
Saida5MarViradoDOV6.Dez2016	Pomacentridae	Stegastes	Stegastes fuscus	1	Territorial herbivore	N
Saida5PalmasBRUV1.Dez2016	Carangidae	Pseudocaranx	Pseudocaranx dentex	3	Mobile invertebrate feeder	Y
Saida5PalmasBRUV1.Dez2016	Haemulidae	Haemulon	Haemulon aurolineatum	6	Mobile invertebrate feeder	Y
Saida5PalmasBRUV1.Dez2016	Monacanthidae	Aluterus	Aluterus monoceros	6	Omnivore	N
Saida5PalmasBRUV1.Dez2016	Serranidae	Diplectrum	Diplectrum radiale	3	Carnivore	N
Saida5PalmasBRUV2.Dez2016	Carangidae	Pseudocaranx	Pseudocaranx dentex	4	Mobile invertebrate feeder	Y
Saida5PalmasBRUV2.Dez2016	Epinephelidae	Epinephelus	Epinephelus marginatus	3	Carnivore	Y
Saida5PalmasBRUV2.Dez2016	Epinephelidae	Mycteroperca	Mycteroperca acutirostris	1	Carnivore	Y
Saida5PalmasBRUV2.Dez2016	Haemulidae	Anisotremus	Anisotremus virginicus	1	Mobile invertebrate feeder	Y
Saida5PalmasBRUV2.Dez2016	Haemulidae	Haemulon	Haemulon aurolineatum	24	Mobile invertebrate feeder	Y
Saida5PalmasBRUV2.Dez2016	Haemulidae	Haemulon	Haemulon steindachneri	1	Mobile invertebrate feeder	Y
Saida5PalmasBRUV2.Dez2016	Holocentridae	Holocentrus	Holocentrus adscensionis	1	Mobile invertebrate feeder	N
Saida5PalmasBRUV2.Dez2016	Labridae	Bodianus	Bodianus pulchellus	1	Mobile invertebrate feeder	Y
Saida5PalmasBRUV2.Dez2016	Labridae	Bodianus	Bodianus rufus	1	Mobile invertebrate feeder	Y
Saida5PalmasBRUV2.Dez2016	Labridae	Halichoeres	Halichoeres poeyi	1	Mobile invertebrate feeder	N
Saida5PalmasBRUV2.Dez2016	Lutjanidae	Ocyurus	Ocyurus chrysurus	1	Carnivore	Y
Saida5PalmasBRUV2.Dez2016	Muraenidae	Gymnothorax	Gymnothorax moringa	1	Carnivore	Y
Saida5PalmasBRUV2.Dez2016	Pomacanthidae	Pomacanthus	Pomacanthus paru	1	Omnivore	N
Saida5PalmasBRUV2.Dez2016	Sparidae	Diplodus	Diplodus argenteus	4	Omnivore	Y
Saida5PalmasDOV1.Dez2016	Acanthuridae	Acanthurus	Acanthurus chirurgus	8	Roving herbivore	N
Saida5PalmasDOV1.Dez2016	Chaetodontidae	Chaetodon	Chaetodon striatus	4	Sessile invertebrate feeder	N
Saida5PalmasDOV1.Dez2016	Epinephelidae	Epinephelus	Epinephelus marginatus	2	Carnivore	Y
Saida5PalmasDOV1.Dez2016	Haemulidae	Anisotremus	Anisotremus surinamensis	1	Mobile invertebrate feeder	Y
Saida5PalmasDOV1.Dez2016	Haemulidae	Anisotremus	Anisotremus virginicus	4	Mobile invertebrate feeder	Y
Saida5PalmasDOV1.Dez2016	Haemulidae	Haemulon	Haemulon aurolineatum	28	Mobile invertebrate feeder	Y
Saida5PalmasDOV1.Dez2016	Labridae	Halichoeres	Halichoeres poeyi	2	Mobile invertebrate feeder	N
Saida5PalmasDOV1.Dez2016	Pomacanthidae	Holacanthus	Holacanthus tricolor	1	Sessile invertebrate feeder	N
Saida5PalmasDOV1.Dez2016	Pomacanthidae	Pomacanthus	Pomacanthus paru	2	Omnivore	N
Saida5PalmasDOV1.Dez2016	Pomacentridae	Chromis	Chromis multilineata	1	Planktivore	N
Saida5PalmasDOV1.Dez2016	Pomacentridae	Stegastes	Stegastes fuscus	1	Territorial herbivore	N
Saida5PalmasDOV1.Dez2016	Sparidae	Diplodus	Diplodus argenteus	5	Omnivore	Y
Saida5PalmasDOV2.Dez2016	Acanthuridae	Acanthurus	Acanthurus chirurgus	3	Roving herbivore	N
Saida5PalmasDOV2.Dez2016	Balistidae	Balistes	Balistes vetula	1	Omnivore	Y
Saida5PalmasDOV2.Dez2016	Epinephelidae	Epinephelus	Epinephelus marginatus	1	Carnivore	Y
Saida5PalmasDOV2.Dez2016	Gobiidae	Coryphopterus	Coryphopterus sp.	1	Mobile invertebrate feeder	N
Saida5PalmasDOV2.Dez2016	Haemulidae	Anisotremus	Anisotremus surinamensis	2	Mobile invertebrate feeder	Y
Saida5PalmasDOV2.Dez2016	Haemulidae	Anisotremus	Anisotremus virginicus	1	Mobile invertebrate feeder	Y
Saida5PalmasDOV2.Dez2016	Haemulidae	Haemulon	Haemulon aurolineatum	16	Mobile invertebrate feeder	Y
Saida5PalmasDOV2.Dez2016	Holocentridae	Holocentrus	Holocentrus adscensionis	1	Mobile invertebrate feeder	N
Saida5PalmasDOV2.Dez2016	Pomacentridae	Chromis	Chromis multilineata	5	Planktivore	N
Saida5PalmasDOV2.Dez2016	Sparidae	Diplodus	Diplodus argenteus	2	Omnivore	Y
Saida5PalmasDOV2.Dez2016	Synodontidae	Synodus	Synodus sp.	1	Piscivore	N
Saida5PalmasDOV3.Dez2016	Chaetodontidae	Chaetodon	Chaetodon striatus	1	Sessile invertebrate feeder	N
Saida5PalmasDOV3.Dez2016	Epinephelidae	Epinephelus	Epinephelus marginatus	4	Carnivore	Y
Saida5PalmasDOV3.Dez2016	Epinephelidae	Mycteroperca	Mycteroperca acutirostris	1	Carnivore	Y
Saida5PalmasDOV3.Dez2016	Gobiidae	Coryphopterus	Coryphopterus sp.	11	Mobile invertebrate feeder	N
Saida5PalmasDOV3.Dez2016	Haemulidae	Anisotremus	Anisotremus surinamensis	1	Mobile invertebrate feeder	Y
Saida5PalmasDOV3.Dez2016	Haemulidae	Anisotremus	Anisotremus virginicus	2	Mobile invertebrate feeder	Y
Saida5PalmasDOV3.Dez2016	Haemulidae	Haemulon	Haemulon aurolineatum	33	Mobile invertebrate feeder	Y
Saida5PalmasDOV3.Dez2016	Labridae	Bodianus	Bodianus rufus	1	Mobile invertebrate feeder	Y
Saida5PalmasDOV3.Dez2016	Pomacentridae	Chromis	Chromis multilineata	1	Planktivore	N
Saida5PalmasDOV3.Dez2016	Sparidae	Diplodus	Diplodus argenteus	3	Omnivore	Y
Saida5PalmasDOV4.Dez2016	Acanthuridae	Acanthurus	Acanthurus bahianus	1	Roving herbivore	N
Saida5PalmasDOV4.Dez2016	Acanthuridae	Acanthurus	Acanthurus chirurgus	1	Roving herbivore	N
Saida5PalmasDOV4.Dez2016	Chaenopsidae	Emblemariopsis	Emblemariopsis signifera	2	Mobile invertebrate feeder	N
Saida5PalmasDOV4.Dez2016	Epinephelidae	Epinephelus	Epinephelus marginatus	1	Carnivore	Y
Saida5PalmasDOV4.Dez2016	Haemulidae	Anisotremus	Anisotremus virginicus	1	Mobile invertebrate feeder	Y
Saida5PalmasDOV4.Dez2016	Holocentridae	Holocentrus	Holocentrus adscensionis	1	Mobile invertebrate feeder	N
Saida5PalmasDOV4.Dez2016	Kyphosidae	Kyphosus	Kyphosus sp.	1	Roving herbivore	Y
Saida5PalmasDOV4.Dez2016	Pomacanthidae	Pomacanthus	Pomacanthus paru	2	Omnivore	N
Saida5PalmasDOV4.Dez2016	Pomacentridae	Abudefduf	Abudefduf saxatilis	44	Omnivore	N
Saida5PalmasDOV4.Dez2016	Pomacentridae	Stegastes	Stegastes fuscus	7	Territorial herbivore	N
Saida5PalmasDOV5.Dez2016	Chaenopsidae	Emblemariopsis	Emblemariopsis signifera	4	Mobile invertebrate feeder	N
Saida5PalmasDOV5.Dez2016	Epinephelidae	Epinephelus	Epinephelus marginatus	1	Carnivore	Y
Saida5PalmasDOV5.Dez2016	Haemulidae	Anisotremus	Anisotremus virginicus	1	Mobile invertebrate feeder	Y
Saida5PalmasDOV5.Dez2016	Haemulidae	Haemulon	Haemulon aurolineatum	2	Mobile invertebrate feeder	Y
Saida5PalmasDOV5.Dez2016	Pomacentridae	Abudefduf	Abudefduf saxatilis	15	Omnivore	N
Saida5PalmasDOV5.Dez2016	Pomacentridae	Chromis	Chromis multilineata	2	Planktivore	N
Saida5PalmasDOV5.Dez2016	Pomacentridae	Stegastes	Stegastes fuscus	5	Territorial herbivore	N
Saida5PalmasDOV5.Dez2016	Sparidae	Diplodus	Diplodus argenteus	1	Omnivore	Y
Saida5PalmasDOV6.Dez2016	Acanthuridae	Acanthurus	Acanthurus chirurgus	1	Roving herbivore	N
Saida5PalmasDOV6.Dez2016	Blenniidae	Scartella	Scartella cristata	1	Territorial herbivore	N
Saida5PalmasDOV6.Dez2016	Chaenopsidae	Emblemariopsis	Emblemariopsis signifera	1	Mobile invertebrate feeder	N
Saida5PalmasDOV6.Dez2016	Chaetodontidae	Chaetodon	Chaetodon striatus	1	Sessile invertebrate feeder	N
Saida5PalmasDOV6.Dez2016	Haemulidae	Anisotremus	Anisotremus surinamensis	1	Mobile invertebrate feeder	Y
Saida5PalmasDOV6.Dez2016	Haemulidae	Haemulon	Haemulon aurolineatum	5	Mobile invertebrate feeder	Y
Saida5PalmasDOV6.Dez2016	Haemulidae	Haemulon	Haemulon steindachneri	1	Mobile invertebrate feeder	Y
Saida5PalmasDOV6.Dez2016	Mugilidae	Mugil	Mugil sp.	7	Omnivore	Y
Saida5PalmasDOV6.Dez2016	Pomacentridae	Abudefduf	Abudefduf saxatilis	12	Omnivore	N
Saida5PalmasDOV6.Dez2016	Pomacentridae	Stegastes	Stegastes fuscus	6	Territorial herbivore	N
Saida5PalmasDOV6.Dez2016	Sparidae	Diplodus	Diplodus argenteus	2	Omnivore	Y
Saida5PalmasDOV6.Dez2016	Tetraodontidae	Canthigaster	Canthigaster figueiredoi	1	Omnivore	N
[truncated: 548 more rows]
