# Supplementary material for: Network of small no-take marine reserves reveals greater abundance and body size of fisheries target species
Source: PLoS One. 2019 Jan 10;14(1):e0204970. doi: 10.1371/journal.pone.0204970 (PMC6328244; doi:10.1371/journal.pone.0204970)
Supplement: S3 Table — (TXT) [file pone.0204970.s003.txt]

OpCodeDetailed	Protection	Island	Month	Method	Interface/shallow	ProxShore	Temperature	Depth	Visibility	Reliefmean	Rock	Macroalgae	Openwater	Hardcorals	Sand	Zoanthids	Reef	TotalAbun	TotalBiom	TotalRichness	MeanAbunCarn	MeanAbunMobInv	MeanAbunOmni	MeanAbunPisci	MeanAbunPlank	MeanAbunRovHerb	MeanAbunSessInv	MeanAbunTerrHerb	SumAbunCarn	SumAbunMobInv	SumAbunOmni	SumAbunPisci	SumAbunPlank	SumAbunRovHerb	SumAbunSessInv	SumAbunTerrHerb	SumBiomCarn	SumBiomMobInv	SumBiomOmni	SumBiomPisci	SumBiomPlank	SumBiomRovHerb	SumBiomSessInv	SumBiomTerrHerb	MeanBiomCarn	MeanBiomMobInv	MeanBiomOmni	MeanBiomPisci	MeanBiomPlank
Saida1AlcatrazesBRUV1.Mar2016	No-take	Alcatrazes	March	BRUV	Interface	Offshore	25.91	7	9	3.00	0.05	0.00	0.95	0.00	0.00		0.05	126	51980.36	26	1.12	1.66	1.50	1.00	1.00	1.00	1.00		19	78	9	1	1	17	1		15386.25	15394.05	8157.15		202.22	12805.86	34.83		1183.56	334.65	1631.43		202.22
Saida1AlcatrazesBRUV2.Mar2016	No-take	Alcatrazes	March	BRUV	Interface	Offshore	24.99	6	10.5	3.00	0.00	0.10	0.90	0.00	0.00		0.10	76	11187.51	14	1.00	1.00	1.00		1.00	1.00	1.00		31	20	10		12	1	2		5398.99	3131.11	1202.55		109.71	1201.40	143.75		234.74	156.56	150.32		27.43
Saida1AlcatrazesDOV1.Mar2016	No-take	Alcatrazes	March	DOV	Interface	Offshore	25.92	8	9	3.33	0.37	0.12	0.40	0.08	0.00	0.03	0.60	54	2310.49	12		1.00	1.00					1.00		27	9					18		1976.40	182.25					151.84		131.76	36.45
Saida1AlcatrazesDOV2.Mar2016	No-take	Alcatrazes	March	DOV	Interface	Offshore	25.92	8	9	3.35	0.30	0.30	0.33	0.07	0.00	0.00	0.67	22	1591.55	7	1.00	1.00	1.00			1.00		1.00	2	10	1			1		8	5.88	857.30	1.24			613.37		113.75	2.94	171.46	1.24
Saida1AlcatrazesDOV3.Mar2016	No-take	Alcatrazes	March	DOV	Interface	Offshore	25.92	8	9	3.28	0.57	0.12	0.12	0.08	0.10	0.02	0.78	45	1497.68	12	1.00	1.00	1.00	1.00	1.00			1.00	4	26	1	2	4			8	218.83	1068.20	12.99	102.60	17.83			77.23	109.42	97.11	12.99	102.60	5.94
Saida1AlcatrazesDOV4.Mar2016	No-take	Alcatrazes	March	DOV	Shallow	Offshore	25.98	4	9	3.22	0.30	0.02	0.47	0.05	0.00	0.17	0.53	96	4469.31	15	1.00	1.00	1.00		1.00	1.00	1.00	1.00	12	11	45		6	2	2	18	330.48	1190.23	2162.50		77.03	532.71	39.86	136.50	41.31	198.37	216.25		25.68
Saida1AlcatrazesDOV5.Mar2016	No-take	Alcatrazes	March	DOV	Shallow	Offshore	25.98	4	9	3.61	0.30	0.00	0.27	0.02	0.00	0.42	0.73	98	11195.52	12	1.00	1.00	1.00		1.00			1.00	18	19	37		11			13	5810.26	2156.43	2955.70		158.18			114.94	528.21	239.60	422.24		26.36
Saida1AlcatrazesDOV6.Mar2016	No-take	Alcatrazes	March	DOV	Shallow	Offshore	25.98	4	9	2.86	0.18	0.35	0.40	0.07	0.00	0.00	0.60	108	4732.92	18	1.00	1.00	1.00		1.00	1.00		1.00	19	30	33		6	3		17	1487.02	1943.17	536.76		73.49	3.85		688.63	165.22	114.30	67.10		14.70
Saida1BuziosBRUV1.Mar2016	Open	Buzios	March	BRUV	Interface	Offshore	27.33	5	6	2.75	0.20	0.25	0.40	0.00	0.15		0.45	55	30446.15	29	1.00	1.00	1.00		1.00	1.00	1.00	1.00	12	18	13		1	8	2	1	11381.41	4035.58	4449.42		13.30	10483.73	71.45	11.26	948.45	224.20	342.26		13.30
Saida1BuziosBRUV2.Mar2016	Open	Buzios	March	BRUV	Interface	Offshore	25.29	11	6	3.00	0.05	0.25	0.05	0.35	0.30		0.65	34	12627.74	14	2.50	2.11	1.00				2.00		10	19	3				2		1775.42	6146.49	4650.44				55.39		443.86	682.94	1550.15
Saida1BuziosDOV1.Mar2016	Open	Buzios	March	DOV	Interface	Offshore	25.14	11	6	2.82	0.13	0.10	0.45	0.22	0.10	0.00	0.45	131	5905.87	19	1.00	2.34	1.00			1.22	1.00	1.00	3	89	15			22	1	1	222.43	1447.09	2968.94			1187.81	32.95	46.65	111.21	80.39	197.93
Saida1BuziosDOV2.Mar2016	Open	Buzios	March	DOV	Interface	Offshore	25.14	11	6	2.45	0.18	0.12	0.15	0.08	0.47	0.00	0.38	56	3193.39	11	1.00	1.12	1.00			3.14			4	28	2			22			696.76	1259.05	1237.58						174.19	96.85	618.79
Saida1BuziosDOV3.Mar2016	Open	Buzios	March	DOV	Interface	Offshore	25.14	11	6	2.68	0.25	0.17	0.22	0.12	0.25	0.00	0.53	63	1543.92	12	1.00	2.29			1.00	1.00	1.00		1	55			5	1	1		304.94	1209.50			29.48				304.94	86.39			29.48
Saida1BuziosDOV4.Mar2016	Open	Buzios	March	DOV	Shallow	Offshore	27.31	6	6	3.41	0.50	0.03	0.32	0.13	0.02	0.00	0.67	150	2575.52	13	1.00	3.80	2.92		1.00	1.00		1.18	2	57	76		1	1		13	39.86	1084.36	1133.61		23.72	95.29		198.68	39.86	108.44	51.53		23.72
Saida1BuziosDOV5.Mar2016	Open	Buzios	March	DOV	Shallow	Offshore	27.31	6	6	3.28	0.68	0.00	0.22	0.08	0.02	0.00	0.77	43	1044.95	8		1.38	7.00		1.00	1.00	1.00	1.00		18	14		1	2	3	5		697.48	60.33				175.36	111.78		69.75	60.33
Saida1BuziosDOV6.Mar2016	Open	Buzios	March	DOV	Shallow	Offshore	27.31	6	6	3.39	0.47	0.02	0.45	0.07	0.00	0.00	0.55	138	5619.02	10		2.44	2.52		1.00	1.00	1.00	1.44		61	58		1	4	1	13		1776.42	1483.05		35.31	2023.17	82.10	218.96		88.82	78.06		35.31
Saida1CabrasBRUV1.Mar2016	No-take	Cabras	March	BRUV	Interface	Inshore	25.59	12	12	2.57	0.40	0.00	0.30	0.00	0.30		0.40	45	14504.54	18	1.00	1.00	1.00		1.00	1.57	1.00	1.00	5	16	6		1	11	2	4	1671.69	2676.54	4327.59		12.12	5470.32	151.33	194.95	334.34	178.44	865.52		12.12
Saida1CabrasDOV1.Mar2016	No-take	Cabras	March	DOV	Interface	Inshore	25.59	12	12	2.93	0.57	0.00	0.33	0.00	0.10	0.00	0.57	24	336.93	4		2.33						1.00		21						3		325.27						11.66		81.32
Saida1CabrasDOV2.Mar2016	No-take	Cabras	March	DOV	Interface	Inshore	25.59	12	12	2.83	0.55	0.00	0.33	0.00	0.12	0.00	0.55	65	1220.23	5	1.00	10.00						1.00	4	60						1	1053.65	166.58							263.41	166.58
Saida1CabrasDOV3.Mar2016	No-take	Cabras	March	DOV	Interface	Inshore	25.59	12	12	2.49	0.58	0.00	0.35	0.00	0.07	0.00	0.58	18	33.81	5	1.00	1.40						1.00	2	14						2	20.92							12.89	20.92
Saida1CabrasDOV4.Mar2016	No-take	Cabras	March	DOV	Shallow	Inshore	25.74	7	12	2.60	0.57	0.00	0.42	0.00	0.02	0.00	0.57	41	3168.92	10	1.00	1.38	1.00			1.00		1.18	1	22	4			1		13	158.74	917.68	22.61			1728.54		341.36	158.74	65.55	22.61
Saida1CabrasDOV5.Mar2016	No-take	Cabras	March	DOV	Shallow	Inshore	25.74	7	12	2.93	0.70	0.00	0.28	0.00	0.02	0.00	0.70	12	1151.87	7	1.00	1.00						1.00	1	8						3	50.27	1020.17						81.43	50.27	145.74
Saida1CabrasDOV6.Mar2016	No-take	Cabras	March	DOV	Shallow	Inshore	25.74	7	12	2.66	0.73	0.00	0.27	0.00	0.00	0.00	0.73	19	3212.44	9	1.00	1.20	1.00					1.33	1	6	4					8		1726.14	1321.16					165.14		431.53	440.39
Saida1MarViradoBRUV1.Mar2016	Open	Mar Virado	March	BRUV	Interface	Inshore	26.74	7	6	2.42	0.00	0.00	1.00	0.00	0.00		0.00	135	19187.31	29	1.00	1.35	1.00		1.00	1.00	1.00	1.00	18	54	35		8	14	5	1	2369.45	4575.58	8987.93		144.58	2761.04	300.05	48.67	131.64	117.32	256.80		18.07
Saida1MarViradoDOV1.Mar2016	Open	Mar Virado	March	DOV	Interface	Inshore	26.93	6	8	2.75	0.50	0.07	0.12	0.00	0.28	0.03	0.60	8	373.97	4	1.00	1.00						1.33	1	3						4	164.10	85.27						124.61	164.10	42.63
Saida1MarViradoDOV2.Mar2016	Open	Mar Virado	March	DOV	Interface	Inshore	26.93	6	8	3.12	0.52	0.00	0.28	0.02	0.15	0.03	0.57	15	782.94	5	1.00	1.00					1.00	1.29	1	2					3	9	311.70	197.48					92.56	181.21	311.70	98.74
Saida1MarViradoDOV3.Mar2016	Open	Mar Virado	March	DOV	Interface	Inshore	26.93	6	8	3.16	0.60	0.00	0.17	0.00	0.22	0.02	0.62	14	767.32	7	1.00	1.00						1.33	4	6						4	458.74	249.72						58.86	152.91	49.94
Saida1MarViradoDOV4.Mar2016	Open	Mar Virado	March	DOV	Shallow	Inshore	27	3	8	3.17	0.08	0.00	0.42	0.00	0.00	0.48	0.58	42	727.79	2			3.00					2.00			30					12			175.02					552.77			17.50
Saida1MarViradoDOV5.Mar2016	Open	Mar Virado	March	DOV	Shallow	Inshore	27	3	8	3.42	0.13	0.00	0.37	0.00	0.00	0.50	0.63	32	871.24	3		1.00	3.50					1.60		3	21					8		163.42	474.54					233.28		54.47	79.09
Saida1MarViradoDOV6.Mar2016	Open	Mar Virado	March	DOV	Shallow	Inshore	27	3	8	3.69	0.27	0.00	0.20	0.00	0.00	0.52	0.80	32	1362.67	4	1.00	1.00						2.00	1	9						22		834.34						528.33		92.70
Saida1PalmasBRUV1.Mar2016	No-take	Palmas	March	BRUV	Interface	Inshore	25.18	10	8	3.00	0.45	0.00	0.55	0.00	0.00		0.45	122	27029.47	15	1.00	1.00	6.64			2.00	1.00	1.00	11	9	93			6	2	1	9600.71	817.78	15680.41			864.88	65.70		960.07	102.22	1206.19
Saida1PalmasBRUV2.Mar2016	No-take	Palmas	March	BRUV	Interface	Inshore	25.61	8	8	2.00	0.00	0.00	0.60	0.00	0.40		0.00	37	9046.97	9	1.33	3.29	9.00	1.00					4	23	9	1					4179.41	1715.46	3152.10						1393.14	285.91	3152.10
Saida1PalmasDOV1.Mar2016	No-take	Palmas	March	DOV	Interface	Inshore	25.61	8	8	2.97	0.57	0.00	0.35	0.00	0.08	0.00	0.57	25	1366.58	10	1.00	1.33	1.00		1.00			1.00	2	16	1		3			3	160.90	384.34	708.87		75.51			36.96	160.90	48.04	708.87		25.17
Saida1PalmasDOV2.Mar2016	No-take	Palmas	March	DOV	Interface	Inshore	25.61	8	8	2.93	0.55	0.00	0.28	0.00	0.17	0.00	0.55	34	1700.69	10	1.00	2.56	1.00		1.00		1.00	1.00	4	23	2		1		2	2	425.23	1137.44	35.52		26.17		64.67	11.66	212.61	379.15	35.52		26.17
Saida1PalmasDOV3.Mar2016	No-take	Palmas	March	DOV	Interface	Inshore	25.61	8	8	2.98	0.60	0.00	0.28	0.00	0.12	0.00	0.60	38	1348.98	7	2.00	2.06	1.00						2	33	3						112.86	829.89	406.23						112.86	138.32	203.11
Saida1PalmasDOV4.Mar2016	No-take	Palmas	March	DOV	Shallow	Inshore	26.07	6	8	3.50	0.77	0.00	0.20	0.02	0.00	0.02	0.80	22	848.69	9	1.00	1.57	1.67					1.00	2	11	5					4	72.96	571.98	126.92					76.83	36.48	190.66	126.92
Saida1PalmasDOV5.Mar2016	No-take	Palmas	March	DOV	Shallow	Inshore	26.07	6	8	3.45	0.43	0.00	0.18	0.07	0.00	0.32	0.82	25	2921.81	13		1.17	1.00		3.00	1.00	1.00	1.00		14	1		3	3	2	2		1495.48	157.69		47.63	989.89	187.39	43.74		149.55	157.69		47.63
Saida1PalmasDOV6.Mar2016	No-take	Palmas	March	DOV	Shallow	Inshore	26.07	6	8	3.57	0.73	0.00	0.27	0.00	0.00	0.00	0.73	37	4811.08	11		1.67	2.71		1.50	1.00		1.00		5	19		6	4		3		394.42	2756.59		176.26	1445.15		38.66		197.21	459.43		44.07
Saida1TamanduaBRUV1.Mar2016	Open	Tamandua	March	BRUV	Interface	Inshore	27.12	10	4	2.00	0.00	0.00	0.00	0.00	1.00		0.00	5	246.16	2	2.50								5								246.16								246.16
Saida1TamanduaDOV1.Mar2016	Open	Tamandua	March	DOV	Interface	Inshore	27.1	4	2.5	2.48	0.17	0.28	0.30	0.00	0.23	0.00	0.47	11	301.67	3	3.00	1.00	3.00						6	2	3						282.70		18.97						141.35		18.97
Saida1TamanduaDOV2.Mar2016	Open	Tamandua	March	DOV	Interface	Inshore	27.1	4	2.5	2.04	0.00	0.45	0.18	0.00	0.37	0.00	0.45	1		1			1.00								1
Saida1TamanduaDOV3.Mar2016	Open	Tamandua	March	DOV	Interface	Inshore	27.1	4	2.5	2.05	0.00	0.65	0.27	0.00	0.08	0.00	0.65	8	50.12540904	6	1.00	1.00	3.00			1.00			1	3	3			1				50.13								50.13
Saida1TamanduaDOV4.Mar2016	Open	Tamandua	March	DOV	Shallow	Inshore	27.22	2	2.5	2.10	0.00	0.78	0.13	0.00	0.08	0.00	0.78	25	334.3198439	4		1.00	3.00					2.00		2	15					8			302.61					31.71			100.87
Saida1TamanduaDOV5.Mar2016	Open	Tamandua	March	DOV	Shallow	Inshore	27.22	2	2.5	2.48	0.28	0.42	0.23	0.00	0.02	0.05	0.75	2		2	1.00	1.00							1	1
Saida1TamanduaDOV6.Mar2016	Open	Tamandua	March	DOV	Shallow	Inshore	27.22	2	2.5	2.14	0.03	0.58	0.38	0.00	0.00	0.00	0.62	24	282.8881247	7	8.00	1.00	2.67					1.50	8	5	8					3	237.46							45.43	237.46
Saida2AlcatrazesBRUV1.Mai2016	No-take	Alcatrazes	May	BRUV	Interface	Offshore	23.79	13	11	3.00	0.30	0.00	0.70	0.00	0.00		0.30	73	28123.26142	26	1.00	1.00	1.00		1.00	1.00			18	40	8		3	4			9865.29	11475.93	4793.27		54.55	1934.22			548.07	286.90	599.16		18.18
Saida2AlcatrazesDOV1.Mai2016	No-take	Alcatrazes	May	DOV	Interface	Offshore	23.79	10	11	2.68	0.53	0.00	0.32	0.00	0.15	0.00	0.53	45	38341.62335	12	1.00	1.67	1.17			1.80		1.00	2	25	7			9		2	167.01	2598.33	3118.56			32443.56		14.16	83.51	216.53	519.76
Saida2AlcatrazesDOV2.Mai2016	No-take	Alcatrazes	May	DOV	Interface	Offshore	23.79	10	11	2.03	0.23	0.00	0.42	0.00	0.35	0.00	0.23	112	9512.465954	16	1.00	4.70	1.00		1.00	1.33		1.00	1	94	3		1	8		5	471.35	5215.03	2049.12		20.33	1740.40		16.22	471.35	306.77	683.04		20.33
Saida2AlcatrazesDOV3.Mai2016	No-take	Alcatrazes	May	DOV	Interface	Offshore	23.79	10	11	2.56	0.45	0.00	0.28	0.00	0.27	0.00	0.45	242	19920.42327	14	1.00	7.35	1.00		1.00	1.00	1.00	1.00	3	228	2		4	3	1	1	367.94	17307.27	32.68		84.39	2097.07	9.57	21.50	122.65	596.80	16.34		21.10
Saida2AlcatrazesDOV4.Mai2016	No-take	Alcatrazes	May	DOV	Shallow	Offshore	23.82	5	11	3.57	0.42	0.00	0.18	0.17	0.00	0.23	0.82	520	34436.30003	16	1.00	11.28	2.81		1.00	1.25		1.27	1	440	59		1	5		14		21153.83	9085.11		24.93	3927.34		245.09		556.68	432.62		24.93
Saida2AlcatrazesDOV5.Mai2016	No-take	Alcatrazes	May	DOV	Shallow	Offshore	23.82	5	11	3.38	0.83	0.00	0.13	0.03	0.00	0.00	0.87	33	5346.069627	11	1.00	1.44	1.00		1.00	1.00		1.00	3	13	7		1	3		6	288.31	816.88	2193.17		33.04	1889.14		125.53	144.16	102.11	313.31		33.04
Saida2AlcatrazesDOV6.Mai2016	No-take	Alcatrazes	May	DOV	Shallow	Offshore	23.82	5	11	3.41	0.58	0.00	0.23	0.18	0.00	0.00	0.77	313	138868.3172	18	1.13	8.21	4.74		1.00	1.00	1.00	1.00	9	197	90		1	5	1	10	2139.09	11977.65	120287.94		22.55	4323.17	10.84	107.08	427.82	544.44	6330.94		22.55
Saida2BuziosBRUV1.Mai2016	Open	Buzios	May	BRUV	Interface	Offshore	23.97	9	4	2.50	0.25	0.00	0.50	0.00	0.25		0.25	64	5802.505028	13	1.00	1.00	1.00		1.00		1.00		6	50	4		2		2		603.88	4207.37	382.55		379.51		229.20		100.65	84.15	95.64		189.76
Saida2BuziosBRUV2.Mai2016	Open	Buzios	May	BRUV	Interface	Offshore	23.97	9	4	3.09	0.45	0.00	0.45	0.00	0.10		0.45	58	7991.683344	21	1.00	1.10	1.00		1.00	1.00	1.00	1.00	6	22	21		3	2	2	2	210.04	2151.50	4538.18		234.93	663.78	110.29	82.96	52.51	119.53	226.91		78.31
Saida2BuziosDOV1.Mai2016	Open	Buzios	May	DOV	Interface	Offshore	23.45	10	4	2.83	0.42	0.00	0.23	0.17	0.18	0.00	0.58	29	1756.765981	7	1.00	2.60			1.00				2	26			1				147.69	1609.08							73.84	178.79
Saida2BuziosDOV2.Mai2016	Open	Buzios	May	DOV	Interface	Offshore	23.45	10	4	2.61	0.47	0.00	0.18	0.03	0.32	0.00	0.50	72	3409.234775	16	1.00	1.88	1.00		1.00	2.67	1.00	1.00	4	30	5		4	24	2	3	415.24	1309.84	1360.23		41.26	119.08	107.04	56.54	103.81	130.98	453.41		20.63
Saida2BuziosDOV3.Mai2016	Open	Buzios	May	DOV	Interface	Offshore	23.45	10	4	2.38	0.25	0.00	0.30	0.02	0.43	0.00	0.27	26	1926.493729	4	1.00	3.13							1	25							231.41	1695.08							231.41	211.88
Saida2BuziosDOV4.Mai2016	Open	Buzios	May	DOV	Shallow	Offshore	24.15	4	4	3.78	0.75	0.00	0.23	0.02	0.00	0.00	0.77	48	2222.59502	6		1.43	3.00			1.00		1.90		10	18			1		19		549.02	1231.35			9.62		432.61		91.50	205.23
Saida2BuziosDOV5.Mai2016	Open	Buzios	May	DOV	Shallow	Offshore	24.15	4	4	3.64	0.72	0.00	0.25	0.03	0.00	0.00	0.75	60	3512.063548	8	1.00	2.25	4.71			1.00		1.40	1	9	33			3		14		531.20	2546.05			15.72		419.09		177.07	363.72
Saida2BuziosDOV6.Mai2016	Open	Buzios	May	DOV	Shallow	Offshore	24.15	4	4	3.25	0.57	0.00	0.27	0.08	0.08	0.00	0.65	59	5619.558643	7		1.00	3.00			2.00		3.33		4	33			12		10		146.07	2409.33			2743.47		320.68		48.69	219.03
Saida2CabrasBRUV1.Mai2016	No-take	Cabras	May	BRUV	Interface	Inshore	24.45	11	2	1.00	0.00	0.00	0.50	0.00	0.50		0.00	18	1317.212939	6	1.00	1.00							11	7							551.02	766.20							137.75	255.40
Saida2CabrasDOV2.Mai2016	No-take	Cabras	May	DOV	Interface	Inshore	24.5	13.2	2	2.32	0.56	0.00	0.30	0.00	0.15	0.00	0.56	1		1		1.00								1
Saida2CabrasDOV3.Mai2016	No-take	Cabras	May	DOV	Interface	Inshore	24.5	13.2	2	2.44	0.63	0.00	0.20	0.00	0.17	0.00	0.63	1	47.1584375	1		1.00								1								47.16								47.16
Saida2CabrasDOV4.Mai2016	No-take	Cabras	May	DOV	Shallow	Inshore	24.49	8.5	2	2.97	0.57	0.00	0.43	0.00	0.00	0.00	0.57	10	13.84776598	6	1.00	1.00	1.00				1.00	1.00	2	2	3				1	2			13.85								13.85
Saida2CabrasDOV5.Mai2016	No-take	Cabras	May	DOV	Shallow	Inshore	24.49	8.5	2	3.00	0.98	0.00	0.02	0.00	0.00	0.00	0.98	14	511.1105842	4	1.00	5.00	1.00				2.00		1	10	1				2		83.31	404.30					23.50		83.31	202.15
Saida2MarViradoBRUV1.Mai2016	Open	Mar Virado	May	BRUV	Interface	Inshore	24.63	5	3	1.00	0.00	0.00	0.50	0.00	0.50		0.00	5	87.18758369	4	1.00	1.00	1.00						2	2	1							29.57	57.62							14.79	57.62
Saida2MarViradoBRUV2.Mai2016	Open	Mar Virado	May	BRUV	Interface	Inshore	24.63	5	3	1.00	0.00	0.00	0.50	0.00	0.50		0.00	6	131.8613414	1	3.00								6								131.86								131.86
Saida2MarViradoDOV1.Mai2016	Open	Mar Virado	May	DOV	Interface	Inshore	24.64	5.5	3	2.53	0.50	0.00	0.08	0.00	0.28	0.13	0.63	2	29.32164314	1								1.00								2								29.32
Saida2MarViradoDOV2.Mai2016	Open	Mar Virado	May	DOV	Interface	Inshore	24.64	5.5	3	2.78	0.53	0.00	0.33	0.00	0.13	0.00	0.53	13	672.0701344	3	1.00	5.00						2.00	1	10						2		651.06						21.01		325.53
Saida2MarViradoDOV3.Mai2016	Open	Mar Virado	May	DOV	Interface	Inshore	24.64	5.5	3	2.42	0.37	0.00	0.48	0.00	0.15	0.00	0.37	18	1368.144185	5		4.67	1.50					1.00		14	3					1		661.61	664.68					41.86		220.54	332.34
Saida2MarViradoDOV4.Mai2016	Open	Mar Virado	May	DOV	Shallow	Inshore	24.58	2.5	3	2.98	0.57	0.00	0.25	0.00	0.00	0.18	0.75	34	944.2478178	6	2.40	2.00	1.75					1.29	12	6	7					9	106.82	422.36	330.88					84.19	35.61	211.18	110.29
Saida2MarViradoDOV5.Mai2016	Open	Mar Virado	May	DOV	Shallow	Inshore	24.58	2.5	3	3.00	0.37	0.00	0.27	0.00	0.00	0.37	0.73	23	502.3372839	2			3.00					2.75			12					11			155.68					346.66			38.92
Saida2MarViradoDOV6.Mai2016	Open	Mar Virado	May	DOV	Shallow	Inshore	24.58	2.5	3	3.00	0.35	0.00	0.32	0.00	0.00	0.33	0.68	6	63.41797982	2	1.00							2.50	1							5								63.42
Saida2PalmasBRUV1.Mai2016	No-take	Palmas	May	BRUV	Interface	Inshore	24.47	11	4.5	2.33	0.00	0.00	1.00	0.00	0.00		0.00	55	11874.10056	8	1.00	1.00	1.00			3.17			4	27	5			19			2949.03	5767.44	1034.51			2123.12			737.26	213.61	206.90
Saida2PalmasDOV1.Mai2016	No-take	Palmas	May	DOV	Interface	Inshore	24.47	11.5	4.5	2.17	0.45	0.00	0.23	0.00	0.32	0.00	0.45	4	85.01903097	1		2.00								4								85.02								85.02
Saida2PalmasDOV2.Mai2016	No-take	Palmas	May	DOV	Interface	Inshore	24.47	11.5	4.5	2.30	0.48	0.00	0.22	0.00	0.30	0.00	0.48	49	2045.712678	6		5.25	1.33			1.00	1.00			42	4			2	1			1557.84	435.29				52.58			259.64	145.10
Saida2PalmasDOV3.Mai2016	No-take	Palmas	May	DOV	Interface	Inshore	24.47	11.5	4.5	2.58	0.60	0.00	0.20	0.00	0.20	0.00	0.60	36	3192.126414	10	2.00	2.56	1.20		1.00		2.00		4	23	6		1		2			713.68	2385.96		20.87		71.61			142.74	1192.98		20.87
Saida2PalmasDOV4.Mai2016	No-take	Palmas	May	DOV	Shallow	Inshore	24.46	7	4.5	2.85	0.53	0.00	0.32	0.00	0.05	0.10	0.63	17	704.2042717	5		2.00	2.25		1.00			1.00		6	9		1			1		261.61	411.95		17.77			12.89		130.80	137.32		17.77
Saida2PalmasDOV5.Mai2016	No-take	Palmas	May	DOV	Shallow	Inshore	24.46	7	4.5	3.19	0.47	0.00	0.13	0.12	0.00	0.28	0.87	19	712.6804537	7		1.33	3.00			1.00		1.00		4	12			2		1		480.35	178.42			19.83		34.07		160.12	89.21
Saida2TamanduaBRUV1.Mai2016	Open	Tamandua	May	BRUV	Interface	Inshore	24.52	5	4	2.00	0.00	0.00	0.50	0.00	0.50		0.00	7	906.2527666	4	1.00	1.00							6	1							515.42	390.83							103.08	390.83
Saida2TamanduaDOV1.Mai2016	Open	Tamandua	May	DOV	Interface	Inshore	24.5	3	4	2.37	0.15	0.10	0.37	0.00	0.38	0.00	0.25	5	90.83618101	3	1.00	1.00	1.00						1	1	3							33.40	57.44							33.40	28.72
Saida2TamanduaDOV2.Mai2016	Open	Tamandua	May	DOV	Interface	Inshore	24.5	3	4	2.19	0.23	0.08	0.13	0.00	0.55	0.00	0.32	1	57.25070385	1	1.00								1								57.25								57.25
Saida2TamanduaDOV4.Mai2016	Open	Tamandua	May	DOV	Shallow	Inshore	24.38	1.5	4	2.92	0.50	0.30	0.18	0.00	0.02	0.00	0.80	16	336.4864567	2		1.00	1.50							1	15								336.49								48.07
Saida2TamanduaDOV5.Mai2016	Open	Tamandua	May	DOV	Shallow	Inshore	24.38	1.5	4	3.00	0.28	0.52	0.20	0.00	0.00	0.00	0.80	10	225.0410511	2		1.00	1.14							2	8							31.34	193.70							15.67	38.74
Saida2TamanduaDOV6.Mai2016	Open	Tamandua	May	DOV	Shallow	Inshore	24.38	1.5	4	2.33	0.03	0.58	0.33	0.00	0.05	0.00	0.62	14	309.6150369	5	1.00	1.20	1.00					1.00	1	6	5					2		177.77	131.85							35.55	43.95
Saida3AlcatrazesBRUV1.Jul2016	No-take	Alcatrazes	July	BRUV	Interface	Offshore	20.93	17	11	2.64	0.35	0.00	0.45	0.00	0.20		0.35	64	33581.12175	21	1.00	1.00	1.00		1.00	1.00			12	33	5		2	12			17300.28	4135.29	3307.26		29.90	8808.39			1441.69	129.23	661.45		14.95
Saida3AlcatrazesBRUV2.Jul2016	No-take	Alcatrazes	July	BRUV	Interface	Offshore	20.49	10	11	1.00	0.00	0.00	0.55	0.00	0.45		0.00	31	29692.18873	9	1.00	1.00	1.00			1.00			7	9	14			1			3635.29	5297.53	19636.97			1122.40			519.33	662.19	1402.64
Saida3AlcatrazesDOV1.Jul2016	No-take	Alcatrazes	July	DOV	Interface	Offshore	20.49	10	11	2.90	0.75	0.00	0.03	0.08	0.13	0.00	0.83	271	25593.45555	23	1.00	6.97	1.00		1.25	2.00		1.00	1	244	5		10	10		1	105.94	20457.07	3664.15		157.37	1208.93			105.94	730.61	916.04		22.48
Saida3AlcatrazesDOV2.Jul2016	No-take	Alcatrazes	July	DOV	Interface	Offshore	20.49	10	11	2.83	0.67	0.00	0.12	0.00	0.22	0.00	0.67	74	12761.00228	21	1.00	2.59	1.83		2.00	2.00	2.00	1.00	2	44	11		6	6	2	3	167.81	4816.94	4899.19		122.31	2641.46	50.58	62.72	83.90	401.41	1224.80		40.77
Saida3AlcatrazesDOV3.Jul2016	No-take	Alcatrazes	July	DOV	Interface	Offshore	20.49	10	11	2.49	0.48	0.00	0.18	0.02	0.32	0.00	0.50	36	11747.36724	13		2.43	1.20			2.40	1.00			17	6			12	1			4816.62	1049.32			5881.43				802.77	262.33
Saida3AlcatrazesDOV4.Jul2016	No-take	Alcatrazes	July	DOV	Shallow	Offshore	20.44	5	11	3.40	0.37	0.00	0.50	0.02	0.00	0.12	0.50	81	10355.74841	13	1.00	2.10	4.14		2.00	1.00		5.25	1	21	29		4	5		21	44.70	4259.09	2987.08		89.85	2452.51		522.51	44.70	473.23	426.73		44.93
Saida3AlcatrazesDOV5.Jul2016	No-take	Alcatrazes	July	DOV	Shallow	Offshore	20.44	5	11	3.27	0.67	0.00	0.27	0.03	0.00	0.03	0.73	199	35951.01961	12	4.00	6.67	7.88	1.00	4.33	1.00		4.00	4	100	63	1	13	2		16	70.83	6727.82	27155.14	112.76	284.93	1209.15		390.38	70.83	517.52	3394.39	112.76	142.47
Saida3AlcatrazesDOV6.Jul2016	No-take	Alcatrazes	July	DOV	Shallow	Offshore	20.44	5	11	3.28	0.48	0.08	0.40	0.03	0.00	0.00	0.60	43	3638.093111	11	1.00	2.33	2.00		1.00	1.00		2.00	2	21	10		1	1		8	38.93	2642.38	873.38		26.81	36.25		20.34	38.93	293.60	174.68		26.81
Saida3BuziosBRUV1.Jul2016	Open	Buzios	July	BRUV	Interface	Offshore	20.87	8	12.5	2.00	0.00	0.00	0.50	0.00	0.50		0.00	75	48224.66062	20	1.00	1.00	1.00			1.00	1.00		17	26	29			1	2		5412.87	3205.30	39510.82				95.68		318.40	123.28	1362.44
Saida3BuziosBRUV2.Jul2016	Open	Buzios	July	BRUV	Interface	Offshore	20.87	9	12.5	2.00	0.00	0.00	0.70	0.00	0.30		0.00	72	12352.03577	22	1.00	1.75	1.33			1.38	1.00		8	35	16			11	2		1424.55	4289.13	1955.97			4574.27	108.12		203.51	214.46	177.82
Saida3BuziosDOV1.Jul2016	Open	Buzios	July	DOV	Interface	Offshore	20.87	10	12.5	2.21	0.30	0.00	0.12	0.12	0.47	0.00	0.42	93	18188.15468	8		3.13	4.14			3.89		2.00		25	29			35		4		1420.73	3158.19			13484.78		124.46		177.59	451.17
Saida3BuziosDOV2.Jul2016	Open	Buzios	July	DOV	Interface	Offshore	20.87	10	12.5	2.80	0.50	0.00	0.32	0.03	0.15	0.00	0.53	105	11461.54743	18		1.29	12.60		1.00	1.00	1.00	1.50		18	63		1	7	1	15		743.10	8710.01			1749.93		258.51		106.16	1742.00
Saida3BuziosDOV3.Jul2016	Open	Buzios	July	DOV	Interface	Offshore	20.87	10	12.5	2.84	0.55	0.00	0.28	0.02	0.15	0.00	0.57	33	3530.42224	14		1.35		1.00		1.00	1.00	1.50		23		1		5	1	3		2183.87		167.85		1102.32		76.38		167.99		167.85
Saida3BuziosDOV4.Jul2016	Open	Buzios	July	DOV	Shallow	Offshore	20.87	4	12.5	3.26	0.67	0.00	0.22	0.12	0.00	0.00	0.78	174	11688.41767	7		2.67	16.63			1.00		5.33		8	133			1		32		811.87	9505.95			309.20		1061.39		405.94	1188.24
Saida3BuziosDOV5.Jul2016	Open	Buzios	July	DOV	Shallow	Offshore	20.87	4	12.5	3.28	0.65	0.00	0.22	0.13	0.00	0.00	0.78	154	10530.87288	12		2.86	7.57			1.00	2.00	6.00		40	53			5	2	54		2123.21	6155.59			125.33	138.48	1988.27		212.32	879.37
Saida3BuziosDOV6.Jul2016	Open	Buzios	July	DOV	Shallow	Offshore	20.87	4	12.5	2.96	0.60	0.00	0.15	0.13	0.12	0.00	0.73	93	5944.854174	9		4.50	7.17			2.75		5.25		18	43			11		21		672.05	2822.82			1622.35		827.64		168.01	470.47
Saida3CabrasBRUV1.Jul2016	No-take	Cabras	July	BRUV	Interface	Inshore	20.76	8	10	2.14	0.35	0.00	0.65	0.00	0.00		0.35	94	106969.4244	20	1.00	1.00	1.78	1.00	1.00	1.00	1.00		10	12	66	1	2	1	2		3002.58	2683.95	47080.43	51489.21	2116.00	456.90	140.35		300.26	223.66	1307.79	51489.21	1058.00
Saida3CabrasBRUV2.Jul2016	No-take	Cabras	July	BRUV	Interface	Inshore	20.71	10	10	3.07	0.75	0.00	0.25	0.00	0.00		0.75	113	22028.13247	18	4.83	2.85	1.29		1.00	1.00	1.00	4.00	58	37	9		1	2	2	4	14598.25	4216.19	1817.67		19.80	1126.36	113.58	136.29	1459.82	351.35	259.67		19.80
Saida3CabrasDOV1.Jul2016	No-take	Cabras	July	DOV	Interface	Inshore	20.71	10	10	2.44	0.53	0.02	0.28	0.00	0.17	0.00	0.55	24	413.98073	6	1.00	2.44						1.00	1	22						1	86.25	327.73							86.25	327.73
Saida3CabrasDOV2.Jul2016	No-take	Cabras	July	DOV	Interface	Inshore	20.71	10	10	2.37	0.57	0.00	0.23	0.00	0.20	0.00	0.57	36	1303.391662	6	1.00	4.86							2	34							401.35	902.04							200.68	225.51
Saida3CabrasDOV3.Jul2016	No-take	Cabras	July	DOV	Interface	Inshore	20.71	10	10	2.64	0.55	0.00	0.27	0.00	0.18	0.00	0.55	84	2638.867115	8	1.00	6.40	2.00				1.00	2.40	2	64	4				2	12	199.51	1799.89	160.93				60.53	418.02	99.76	359.98	80.46
Saida3CabrasDOV4.Jul2016	No-take	Cabras	July	DOV	Shallow	Inshore	20.89	5	10	3.12	0.85	0.00	0.05	0.02	0.00	0.07	0.95	82	30037.84409	9	1.00	2.25	3.50					3.50	1	18	49					14		1928.86	27650.99					458.00		241.11	1975.07
Saida3CabrasDOV5.Jul2016	No-take	Cabras	July	DOV	Shallow	Inshore	20.89	5	10	3.35	0.40	0.00	0.20	0.00	0.00	0.40	0.80	90	8144.024918	14	1.00	2.25	4.11		1.00			4.00	1	27	37		1			24	47.37	2956.96	4081.72		17.77			1040.21	47.37	369.62	453.52		17.77
Saida3CabrasDOV6.Jul2016	No-take	Cabras	July	DOV	Shallow	Inshore	20.89	5	10	3.40	0.35	0.00	0.33	0.03	0.00	0.28	0.67	131	1853.946381	7	1.00	12.11	4.50					4.00	1	109	9					12		1109.63	368.09					376.23		138.70	184.05
Saida3MarViradoBRUV1.Jul2016	Open	Mar Virado	July	BRUV	Interface	Inshore	20.25	7	7	3.00	1.00	0.00	0.00	0.00	0.00		1.00	24	1416.827698	12	1.00	1.00	1.00		1.00		1.00	1.00	5	7	4		2		2	4	295.58	507.54	271.31		26.63		146.03	169.73	73.90	84.59	67.83		13.32
Saida3MarViradoBRUV2.Jul2016	Open	Mar Virado	July	BRUV	Interface	Inshore	20.25	7	7	2.00	0.00	0.00	0.70	0.00	0.30		0.00	34	4002.279295	14	1.00	1.13	1.33				1.00		10	18	4				2		2348.34	1257.81	261.02				135.10		234.83	78.61	87.01
Saida3MarViradoDOV1.Jul2016	Open	Mar Virado	July	DOV	Interface	Inshore	20.45	6	7	2.33	0.42	0.00	0.20	0.00	0.38	0.00	0.42	9	559.6437402	6	1.00	1.00				1.00		2.00	4	2				1		2	498.83	60.81							166.28	30.41
Saida3MarViradoDOV2.Jul2016	Open	Mar Virado	July	DOV	Interface	Inshore	20.45	6	7	2.54	0.42	0.00	0.38	0.00	0.20	0.00	0.42	4	98.49907503	4	1.00	1.00					1.00	1.00	1	1					1	1	95.16	3.34							95.16	3.34
Saida3MarViradoDOV3.Jul2016	Open	Mar Virado	July	DOV	Interface	Inshore	20.45	6	7	2.38	0.32	0.00	0.17	0.00	0.52	0.00	0.32	5	432.4959293	5	1.00	1.00	1.00					1.00	1	1	2					1	234.21	125.63	36.95					35.71	234.21	125.63	18.47
Saida3MarViradoDOV4.Jul2016	Open	Mar Virado	July	DOV	Shallow	Inshore	21.1	2.5	7	3.70	0.35	0.00	0.28	0.00	0.00	0.37	0.72	33	1122.674226	3		1.00	3.75					4.25		1	15					17		74.36	403.93					644.38		74.36	100.98
Saida3MarViradoDOV5.Jul2016	Open	Mar Virado	July	DOV	Shallow	Inshore	21.1	2.5	7	3.13	0.22	0.00	0.47	0.00	0.00	0.32	0.53	18	621.7194023	2			1.00					4.25			1					17			1.51					620.21			1.51
Saida3MarViradoDOV6.Jul2016	Open	Mar Virado	July	DOV	Shallow	Inshore	21.1	2.5	7	2.86	0.80	0.00	0.18	0.00	0.00	0.02	0.82	18	3732.733374	2			2.00					4.00			10					8			3384.73					348.00			676.95
Saida3PalmasBRUV1.Jul2016	No-take	Palmas	July	BRUV	Interface	Inshore	20.61	10	11	2.92	0.55	0.00	0.40	0.00	0.05		0.55	92	42797.53268	28	1.00	1.00	1.00			1.00	1.00	1.00	15	62	10			2	2	1	28153.21	9163.87	4385.98			1001.44	93.03		2165.63	147.80	487.33
Saida3PalmasBRUV2.Jul2016	No-take	Palmas	July	BRUV	Interface	Inshore	20.62	9	11	2.08	0.10	0.00	0.40	0.00	0.50		0.10	52	10955.40145	8	1.00	5.29	1.25			1.00			9	37	5			1			7824.06	2023.81	364.23			743.30			1304.01	289.12	121.41
Saida3PalmasDOV1.Jul2016	No-take	Palmas	July	DOV	Interface	Inshore	20.56	12	11	2.28	0.35	0.00	0.05	0.00	0.60	0.00	0.35	43	12389.51173	7	1.71	3.25	1.00			1.00		1.00	12	26	3			1		1	5721.47	738.01	5623.61			306.42			1907.16	147.60	1874.54
Saida3PalmasDOV2.Jul2016	No-take	Palmas	July	DOV	Interface	Inshore	20.56	12	11	2.38	0.42	0.00	0.13	0.00	0.45	0.00	0.42	32	41968.26637	11	1.30	2.33	1.00		1.00		1.00		13	14	3		1		1		39354.21	302.65	2210.27		47.28		53.85		6559.03	100.88	736.76		47.28
Saida3PalmasDOV3.Jul2016	No-take	Palmas	July	DOV	Interface	Inshore	20.56	12	11	2.50	0.38	0.00	0.23	0.00	0.38	0.00	0.38	24	3915.474122	6	1.57	1.67	1.00						11	10	3						1542.29	105.40	2267.79						771.14	35.13	1133.89
Saida3PalmasDOV4.Jul2016	No-take	Palmas	July	DOV	Shallow	Inshore	20.8	5	11	3.14	0.85	0.00	0.15	0.00	0.00	0.00	0.85	73	2260.139115	15	1.00	4.00	1.00	1.00	1.00			1.40	2	60	2	1	1			7	369.74	1532.65	127.96	68.99	26.81			133.98	184.87	139.33	63.98	68.99	26.81
Saida3PalmasDOV5.Jul2016	No-take	Palmas	July	DOV	Shallow	Inshore	20.8	5	11	2.68	0.73	0.00	0.27	0.00	0.00	0.00	0.73	39	5427.375526	7		3.30	1.25					1.00		33	5					1		2328.86	3071.20					27.31		291.11	767.80
Saida3PalmasDOV6.Jul2016	No-take	Palmas	July	DOV	Shallow	Inshore	20.8	5	11	3.33	0.47	0.00	0.40	0.05	0.00	0.08	0.60	33	5029.912888	12	1.00	1.00	2.00			2.00	1.00	2.50	5	5	12			4	2	5	1329.93	802.50	802.87			1947.77	85.82	61.01	332.48	160.50	160.57
Saida3TamanduaBRUV1.Jul2016	Open	Tamandua	July	BRUV	Interface	Inshore	20.81	3	5	2.00	0.00	0.00	0.75	0.00	0.25		0.00	6	953.4394735	2			1.25				1.00				5				1				904.77				48.67				301.59
Saida3TamanduaBRUV2.Jul2016	Open	Tamandua	July	BRUV	Interface	Inshore	21.01	2	5	2.00	0.00	0.00	0.75	0.00	0.25		0.00	11	402.6325209	2	2.50		1.00						10		1						402.63								100.66
Saida3TamanduaDOV1.Jul2016	Open	Tamandua	July	DOV	Interface	Inshore	20.81	3	5	2.27	0.38	0.00	0.15	0.00	0.47	0.00	0.38	1		1		1.00								1
Saida3TamanduaDOV2.Jul2016	Open	Tamandua	July	DOV	Interface	Inshore	20.81	3	5	2.02	0.42	0.07	0.20	0.00	0.32	0.00	0.48	3	34.22439728	2		1.00	1.00							2	1							34.22								17.11
Saida3TamanduaDOV3.Jul2016	Open	Tamandua	July	DOV	Interface	Inshore	20.81	3	5	1.95	0.35	0.10	0.28	0.00	0.27	0.00	0.45	1		1		1.00								1
Saida3TamanduaDOV4.Jul2016	Open	Tamandua	July	DOV	Shallow	Inshore	21.08	1.5	5	2.90	0.32	0.50	0.17	0.00	0.00	0.00	0.83	9	123.5444272	2		1.00	2.67							1	8							54.78	68.77							54.78	22.92
Saida3TamanduaDOV5.Jul2016	Open	Tamandua	July	DOV	Shallow	Inshore	21.08	1.5	5	2.67	0.38	0.47	0.08	0.00	0.07	0.00	0.85	10	75.32351247	5		2.50	1.50				1.00	1.00		5	3				1	1		47.02	12.22					16.08		47.02	12.22
Saida3TamanduaDOV6.Jul2016	Open	Tamandua	July	DOV	Shallow	Inshore	21.08	1.5	5	2.53	0.25	0.53	0.22	0.00	0.00	0.00	0.78	8	69.68534821	3		2.00	2.00							4	4							53.45	16.24							53.45	16.24
Saida4AlcatrazesBRUV1.Out2016	No-take	Alcatrazes	October	BRUV	Interface	Offshore	21.88	15	9	2.17	0.10	0.00	0.40	0.00	0.50		0.10	30	36282.24997	15	1.00	1.00	1.00			1.00			6	14	6			4			17861.18	3441.80	11001.59			3977.69			2976.86	245.84	1833.60
Saida4AlcatrazesBRUV2.Out2016	No-take	Alcatrazes	October	BRUV	Interface	Offshore	21.62	7	9	2.00	0.25	0.00	0.75	0.00	0.00		0.25	3	997.1812395	4	1.00	1.00	1.00						1	1	1							997.18								997.18
Saida4AlcatrazesDOV1.Out2016	No-take	Alcatrazes	October	DOV	Interface	Offshore	21.6	10	9	2.43	0.43	0.00	0.30	0.00	0.27	0.00	0.43	371	21088.62664	13	1.00	10.97	1.00		1.67	1.00			1	362	1		5	2				20836.88	42.00		160.55	49.20				672.16	42.00		53.52
Saida4AlcatrazesDOV2.Out2016	No-take	Alcatrazes	October	DOV	Interface	Offshore	21.6	10	9	2.32	0.35	0.00	0.27	0.00	0.38	0.00	0.35	269	23572.95275	22	1.00	12.10	1.00		1.00	1.00	1.00	1.00	1	254	5		1	4	2	2	243.86	21571.67	356.10		5.84	1243.12	144.23	8.12	243.86	1198.43	89.03		5.84
Saida4AlcatrazesDOV3.Out2016	No-take	Alcatrazes	October	DOV	Interface	Offshore	21.6	10	9	2.56	0.45	0.00	0.32	0.08	0.15	0.00	0.53	352	20217.54743	16		15.62	1.25			1.25		2.00		328	15			5		4		13928.87	5383.08			877.58		28.01		663.28	448.59
Saida4AlcatrazesDOV4.Out2016	No-take	Alcatrazes	October	DOV	Shallow	Offshore	21.98	5	9	3.27	0.37	0.00	0.32	0.03	0.00	0.28	0.68	138	5513.758425	12	1.00	8.73	2.75		2.00			1.71	4	96	22		4			12	1644.32	2508.84	936.22		100.51			323.86	548.11	228.08	117.03		50.25
Saida4AlcatrazesDOV5.Out2016	No-take	Alcatrazes	October	DOV	Shallow	Offshore	21.98	5	9	3.22	0.45	0.00	0.32	0.00	0.00	0.23	0.68	135	5497.129301	13	1.00	9.73	3.25		1.00	1.50		2.00	4	107	13		2	3		6	333.74	2195.22	1299.47		24.93	1495.66		148.11	83.43	219.52	324.87		24.93
Saida4AlcatrazesDOV6.Out2016	No-take	Alcatrazes	October	DOV	Shallow	Offshore	21.98	5	9	3.03	0.60	0.00	0.37	0.02	0.00	0.02	0.63	257	17770.61011	10		20.08	1.00			1.75	1.33	1.33		241	1			7	4	4		13974.61	75.96			3549.79	118.32	51.93		1397.46	75.96
Saida4BuziosBRUV1.Out2016	Open	Buzios	October	BRUV	Interface	Offshore	22.57	7	13	2.63	0.25	0.00	0.60	0.00	0.15		0.25	65	12118.71042	20	1.00	1.00	1.00	1.00		1.00	1.00		9	39	9	1		5	2		1962.27	4673.92	2816.06	759.86		1778.47	128.13		218.03	119.84	312.90	759.86
Saida4BuziosBRUV2.Out2016	Open	Buzios	October	BRUV	Interface	Offshore	22.56	8	13	2.00	0.00	0.00	0.50	0.00	0.50		0.00	90	34676.42359	16	1.14	1.03	1.45			1.00	1.00		8	33	45			2	2		149.21	2614.17	30884.16			887.35	141.53		21.32	81.69	1029.47
Saida4BuziosDOV1.Out2016	Open	Buzios	October	DOV	Interface	Offshore	22.21	12	13	2.55	0.60	0.00	0.15	0.00	0.25	0.00	0.60	44	2891.666827	14	1.00	1.59	1.00			1.00	1.00	1.00	1	35	2			3	1	2	20.05	2336.64	250.47			197.02		87.48	20.05	129.81	125.23
Saida4BuziosDOV2.Out2016	Open	Buzios	October	DOV	Interface	Offshore	22.21	12	13	2.60	0.50	0.00	0.12	0.13	0.25	0.00	0.63	75	9229.143326	11		2.63	1.00		1.00	1.00		1.00		63	8		2	1		1		3466.84	5007.86		65.41	669.26		19.77		157.58	625.98		32.71
Saida4BuziosDOV3.Out2016	Open	Buzios	October	DOV	Interface	Offshore	22.21	12	13	2.76	0.63	0.00	0.23	0.00	0.13	0.00	0.63	39	4256.12026	13	1.00	1.45	1.00	1.00	1.00	1.00	1.50	1.00	1	29	1	2	1	1	3	1	429.52	1820.22	127.30	80.40	41.87	1527.60	207.71	21.50	429.52	113.76	127.30	80.40	41.87
Saida4BuziosDOV4.Out2016	Open	Buzios	October	DOV	Shallow	Offshore	22.58	6	13	3.00	0.60	0.00	0.20	0.20	0.00	0.00	0.80	54	3816.016102	8		1.90	2.67		1.00			1.33		19	24		3			8		1380.54	2129.30		90.02			216.16		153.39	266.16		30.01
Saida4BuziosDOV5.Out2016	Open	Buzios	October	DOV	Shallow	Offshore	22.58	6	13	2.96	0.87	0.00	0.08	0.05	0.00	0.00	0.92	101	11958.42234	11		2.44	2.95			1.00		1.63		22	62			4		13		2186.53	7141.44			2144.20		486.24		242.95	340.07
Saida4BuziosDOV6.Out2016	Open	Buzios	October	DOV	Shallow	Offshore	22.58	6	13	3.13	0.77	0.00	0.07	0.13	0.00	0.03	0.93	39	4529.674234	11	1.00	1.50	1.75			1.00	1.00	1.00	1	15	14			7	1	1	161.90	1134.61	2135.77			981.29	45.35	70.75	161.90	113.46	266.97
Saida4CabrasBRUV1.Out2016	No-take	Cabras	October	BRUV	Interface	Inshore	21.82	10.5	8	2.00	0.00	0.00	0.75	0.00	0.25		0.00	41	4758.808983	8	1.00	1.00							21	20							2632.90	2125.91							125.38	106.30
Saida4CabrasDOV1.Out2016	No-take	Cabras	October	DOV	Interface	Inshore	21.87	10	8	2.39	0.38	0.00	0.18	0.00	0.43	0.00	0.38	2		2		1.00	1.00							1	1
Saida4CabrasDOV2.Out2016	No-take	Cabras	October	DOV	Interface	Inshore	21.87	10	8	2.38	0.62	0.00	0.20	0.00	0.18	0.00	0.62	42	1388.594525	10	1.00	2.92						1.00	4	35						3	585.59	779.04						23.97	195.20	155.81
Saida4CabrasDOV3.Out2016	No-take	Cabras	October	DOV	Interface	Inshore	21.87	10	8	2.75	0.63	0.02	0.20	0.00	0.15	0.00	0.65	11	418.0275015	6	1.00	2.33							4	7							412.65	5.38							206.32	1.79
Saida4CabrasDOV4.Out2016	No-take	Cabras	October	DOV	Shallow	Inshore	23.74	4	8	3.27	0.53	0.00	0.32	0.00	0.00	0.15	0.68	80	4090.304299	11	1.00	2.83	3.50		7.75		2.00	1.00	3	17	21		31		2	6	68.97	1772.14	1279.89		553.04		192.90	223.36	68.97	354.43	255.98		138.26
Saida4CabrasDOV5.Out2016	No-take	Cabras	October	DOV	Shallow	Inshore	23.74	4	8	3.12	0.53	0.00	0.30	0.05	0.02	0.10	0.68	55	2310.501701	9	1.00	1.00	9.00			1.00		2.60	1	2	36			3		13	80.63	624.71	849.79			416.36		339.01	80.63	312.35	212.45
Saida4CabrasDOV6.Out2016	No-take	Cabras	October	DOV	Shallow	Inshore	23.74	4	8	2.64	0.83	0.00	0.17	0.00	0.00	0.00	0.83	8	1212.119994	6	1.00	1.00	1.00				1.00		1	4	1				2			1071.39	58.72				82.01			267.85	58.72
Saida4MarViradoBRUV1.Out2016	Open	Mar Virado	October	BRUV	Interface	Inshore	24.21	7	6	2.00	0.00	0.00	0.75	0.00	0.25		0.00	4	328.9134544	4	1.00	1.00							1	3							96.43	232.48							96.43	77.49
Saida4MarViradoBRUV2.Out2016	Open	Mar Virado	October	BRUV	Interface	Inshore	24.81	3	6	1.60	0.00	0.00	0.75	0.00	0.25		0.00	16	1784.172476	11	1.00	1.25	1.00			1.00	2.00		2	5	5			2	2		369.59	293.77	933.83			81.82	105.15		184.80	73.44	186.77
Saida4MarViradoDOV1.Out2016	Open	Mar Virado	October	DOV	Interface	Inshore	24.65	5	6	2.42	0.43	0.00	0.20	0.00	0.37	0.00	0.43	9	584.224696	5	1.00	1.17							2	7							409.36	174.86							204.68	34.97
Saida4MarViradoDOV2.Out2016	Open	Mar Virado	October	DOV	Interface	Inshore	24.65	5	6	2.91	0.48	0.00	0.22	0.00	0.12	0.18	0.67	7	260.1745444	4	1.00	1.00						1.00	1	2						4	96.71	39.60						123.87	96.71	19.80
Saida4MarViradoDOV3.Out2016	Open	Mar Virado	October	DOV	Interface	Inshore	24.65	5	6	2.61	0.63	0.00	0.15	0.00	0.22	0.00	0.63	6	388.7458666	5	1.00	1.00					1.00	1.00	2	1					2	1	187.24	88.78					74.46	38.27	187.24	88.78
Saida4MarViradoDOV4.Out2016	Open	Mar Virado	October	DOV	Shallow	Inshore	25.16	1.5	6	3.45	0.53	0.00	0.22	0.00	0.00	0.25	0.78	45	1432.417846	5	1.00	1.00	1.62					1.75	1	2	21					21	192.11	259.20	390.33					590.77	192.11	129.60	30.03
Saida4MarViradoDOV5.Out2016	Open	Mar Virado	October	DOV	Shallow	Inshore	25.16	1.5	6	3.31	0.17	0.00	0.42	0.00	0.00	0.42	0.58	29	973.5772324	1								1.71								29								973.58
Saida4MarViradoDOV6.Out2016	Open	Mar Virado	October	DOV	Shallow	Inshore	25.16	1.5	6	3.46	0.38	0.00	0.35	0.00	0.00	0.27	0.65	18	369.8344312	4		1.00	1.67					2.40		1	5					12			72.95					296.89			36.47
Saida4PalmasBRUV1.Out2016	No-take	Palmas	October	BRUV	Interface	Inshore	22.5	11	8	2.92	0.60	0.00	0.35	0.00	0.05		0.60	9	803.8536454	4	1.00	1.00							2	7							137.25	666.60							68.63	95.23
Saida4PalmasBRUV2.Out2016	No-take	Palmas	October	BRUV	Interface	Inshore	22.5	11	8	1.17	0.00	0.00	0.70	0.00	0.30		0.00	19	6221.458977	4	1.00	1.00	1.38						4	4	11						59.12	279.03	5883.31						14.78	69.76	735.41
Saida4PalmasDOV1.Out2016	No-take	Palmas	October	DOV	Interface	Inshore	22.5	11	8	2.70	0.53	0.00	0.25	0.00	0.23	0.00	0.53	6	130.4756585	2		1.50								6								130.48								65.24
Saida4PalmasDOV2.Out2016	No-take	Palmas	October	DOV	Interface	Inshore	22.5	11	8	2.64	0.58	0.00	0.22	0.00	0.20	0.00	0.58	12	367.3722564	3		1.50								12								367.37								183.69
Saida4PalmasDOV3.Out2016	No-take	Palmas	October	DOV	Interface	Inshore	22.5	11	8	2.55	0.50	0.00	0.23	0.00	0.28	0.00	0.50	20	1173.02173	6	1.00	1.64			1.00				1	18			1				176.58	975.57			20.87				176.58	139.37			20.87
Saida4PalmasDOV4.Out2016	No-take	Palmas	October	DOV	Shallow	Inshore	23.56	6	8	3.25	0.73	0.00	0.27	0.00	0.00	0.00	0.73	86	19126.52673	16	1.00	1.33	2.10		1.00	2.00	1.00	3.50	6	16	44		2	10	1	7	3196.85	2175.70	4239.13		37.29	8994.51	48.88	434.17	532.81	217.57	211.96		18.65
Saida4PalmasDOV5.Out2016	No-take	Palmas	October	DOV	Shallow	Inshore	23.56	6	8	3.50	0.55	0.00	0.33	0.03	0.00	0.08	0.67	98	9675.262	10	1.00	2.83	4.55		1.00	1.00		2.00	1	34	50		2	5		6	144.17	1777.07	4602.39		47.44	2872.72		231.47	144.17	197.45	418.40		23.72
Saida4PalmasDOV6.Out2016	No-take	Palmas	October	DOV	Shallow	Inshore	23.56	6	8	3.47	0.53	0.00	0.25	0.02	0.00	0.20	0.75	58	7787.07321	13	1.00	1.00	4.00			1.17		2.25	2	5	28			14		9	105.94	488.15	394.52			6547.51		250.95	105.94	162.72	56.36
Saida4TamanduaBRUV1.Out2016	Open	Tamandua	October	BRUV	Interface	Inshore	24.61	2.5	6	2.63	0.20	0.05	0.60	0.00	0.15		0.25	8	781.6888908	5	1.00	1.00	1.00						2	5	1						171.01	294.90	315.78						85.51	58.98	315.78
Saida4TamanduaBRUV2.Out2016	Open	Tamandua	October	BRUV	Interface	Inshore	24.61	2.5	6	2.33	0.10	0.00	0.70	0.00	0.20		0.10	12	321.7164894	5	1.00	1.00	3.50	1.00					3	1	7	1					171.31	27.19	123.21						57.10	27.19	61.61
Saida4TamanduaDOV1.Out2016	Open	Tamandua	October	DOV	Interface	Inshore	24.54	3	6	2.44	0.40	0.17	0.17	0.00	0.27	0.00	0.57	26	2305.6994	8	1.00	1.00	2.43				1.00	1.00	2	4	17				1	2	48.95	201.70	2010.81				11.75	32.48	48.95	50.43	287.26
Saida4TamanduaDOV2.Out2016	Open	Tamandua	October	DOV	Interface	Inshore	24.54	3	6	2.00	0.25	0.23	0.15	0.00	0.37	0.00	0.48	1	60.94307793	1		1.00								1								60.94								60.94
Saida4TamanduaDOV3.Out2016	Open	Tamandua	October	DOV	Interface	Inshore	24.54	3	6	1.94	0.00	0.28	0.18	0.00	0.53	0.00	0.28	5	217.2900839	2	1.00	2.00							1	4							48.95	168.34							48.95	84.17
Saida4TamanduaDOV4.Out2016	Open	Tamandua	October	DOV	Shallow	Inshore	24.9	1	6	2.40	0.30	0.18	0.50	0.00	0.02	0.00	0.48	13	138.26138	3		1.00	3.67				1.00			1	11				1			5.44	132.82							5.44	44.27
Saida4TamanduaDOV5.Out2016	Open	Tamandua	October	DOV	Shallow	Inshore	24.9	1	6	2.25	0.22	0.45	0.33	0.00	0.00	0.00	0.67	5	159.9966199	4		1.00	1.00					1.00		3	1					1		64.84	86.60					8.55		21.61	86.60
Saida4TamanduaDOV6.Out2016	Open	Tamandua	October	DOV	Shallow	Inshore	24.9	1	6	2.71	0.47	0.38	0.15	0.00	0.00	0.00	0.85	28	888.5120736	6	1.00	1.00	2.50					1.57	1	1	15					11	125.57	23.13	526.97					212.83	125.57	23.13	105.39
Saida5AlcatrazesBRUV1.Dez2016	No-take	Alcatrazes	December	BRUV	Interface	Offshore	24.31	15	16	2.00	0.00	0.00	0.75	0.00	0.25		0.00	18	18179.45246	10	1.00	1.00	1.00			1.25			3	2	8			5			4113.31	3697.64	5677.06			4691.44			1371.10	1848.82	709.63
Saida5AlcatrazesBRUV2.Dez2016	No-take	Alcatrazes	December	BRUV	Interface	Offshore	24.34	12	16	2.00	0.00	0.00	0.75	0.00	0.25		0.00	61	14869.97485	7	15.50	1.00	1.50			1.00			31	26	3			1			560.80	9191.88	4837.92			279.38			560.80	353.53	2418.96
Saida5AlcatrazesDOV1.Dez2016	No-take	Alcatrazes	December	DOV	Interface	Offshore	24.34	11	16	2.30	0.30	0.00	0.28	0.02	0.40	0.00	0.32	184	13454.36237	20	1.00	4.79	1.00		1.00	1.44		1.00	4	158	2		6	13		1	714.16	8946.46	1395.62		164.93	2227.89		5.31	178.54	308.50	697.81		27.49
Saida5AlcatrazesDOV2.Dez2016	No-take	Alcatrazes	December	DOV	Interface	Offshore	24.34	11	16	2.64	0.43	0.00	0.25	0.00	0.32	0.00	0.43	138	11706.26026	12	1.00	2.98	1.00		1.00	1.00			1	125	2		4	6			109.25	7119.49	279.08		83.23	4115.21			109.25	187.36	139.54		20.81
Saida5AlcatrazesDOV3.Dez2016	No-take	Alcatrazes	December	DOV	Interface	Offshore	24.34	11	16	2.74	0.45	0.00	0.28	0.02	0.25	0.00	0.47	86	10070.55665	14	1.00	3.53	1.00	1.00	1.00	1.00	2.00		2	67	6	1	1	7	2		202.13	3698.67	1678.40	147.35	35.31	4179.12	129.57		101.07	217.57	279.73	147.35	35.31
Saida5AlcatrazesDOV4.Dez2016	No-take	Alcatrazes	December	DOV	Shallow	Offshore	24.38	4	16	3.00	0.40	0.00	0.30	0.02	0.00	0.28	0.70	44	3640.026351	8	1.00	1.23	1.58					2.00	1	16	19					8	238.18	1483.44	1698.14					220.26	238.18	114.11	141.51
Saida5AlcatrazesDOV5.Dez2016	No-take	Alcatrazes	December	DOV	Shallow	Offshore	24.38	4	16	3.39	0.67	0.00	0.27	0.03	0.00	0.03	0.73	78	17178.87226	19	1.00	1.44	2.24		1.00	1.00		3.00	3	23	38		1	10		3	861.69	3598.79	6894.18		32.31	5696.77		95.13	287.23	257.06	405.54		32.31
Saida5AlcatrazesDOV6.Dez2016	No-take	Alcatrazes	December	DOV	Shallow	Offshore	24.38	4	16	3.41	0.77	0.00	0.23	0.00	0.00	0.00	0.77	117	7865.915373	12	1.00	2.80	2.11		1.00			1.75	1	70	38		1			7		4278.59	3217.26		41.87			328.20		178.27	189.25		41.87
Saida5BuziosBRUV1.Dez2016	Open	Buzios	December	BRUV	Interface	Offshore	24.98	7	13	1.50	0.05	0.00	0.60	0.00	0.35		0.05	69	13239.32437	21	1.00	1.02	1.25	1.00		1.00	1.00	1.00	7	43	10	1		4	2	2	2815.42	3460.90	4432.00	604.21		1716.95	155.89	53.96	402.20	84.41	554.00	604.21
Saida5BuziosBRUV2.Dez2016	Open	Buzios	December	BRUV	Interface	Offshore	24.97	8	13	1.70	0.00	0.00	0.50	0.00	0.50		0.00	69	8806.540821	18	1.00	1.00	1.00			1.00	1.00		5	44	9			9	2		752.97	4131.85	2997.65			643.01	281.06		150.59	93.91	333.07
Saida5BuziosDOV1.Dez2016	Open	Buzios	December	DOV	Interface	Offshore	24.93	12	13	2.19	0.52	0.00	0.02	0.07	0.40	0.00	0.58	88	9113.470396	18	1.00	4.18	1.00	1.00	1.00	1.00	1.00	1.00	2	71	3	1	2	6	2	1	515.12	4428.94	412.30	590.20	62.45	2947.52	94.95	61.98	257.56	276.81	137.43	590.20	31.23
Saida5BuziosDOV2.Dez2016	Open	Buzios	December	DOV	Interface	Offshore	24.93	12	13	2.75	0.68	0.00	0.20	0.00	0.12	0.00	0.68	82	11230.70571	14		3.70	2.45	1.00	1.00	1.00	1.00	1.00		37	27	1	3	11	2	1		2746.53	4329.72	630.90	60.62	3362.50	29.68	70.75		343.32	393.61	630.90	20.21
Saida5BuziosDOV3.Dez2016	Open	Buzios	December	DOV	Interface	Offshore	24.93	12	13	2.47	0.37	0.00	0.05	0.18	0.40	0.00	0.55	11	2699.301733	8		1.00	1.00		1.00	1.00	1.00			5	1		1	3	1			455.82	1732.75		30.17	430.48	50.09			91.16	1732.75		30.17
Saida5BuziosDOV4.Dez2016	Open	Buzios	December	DOV	Shallow	Offshore	24.98	6	13	3.40	0.77	0.00	0.22	0.02	0.00	0.00	0.78	110	8058.184859	11	1.00	2.91	9.83			1.60		2.50	1	32	59			8		10		2433.70	3235.16			2020.59		368.73		243.37	539.19
Saida5BuziosDOV5.Dez2016	Open	Buzios	December	DOV	Shallow	Offshore	24.98	6	13	3.09	0.90	0.00	0.07	0.03	0.00	0.00	0.93	80	11735.10792	13		2.36	3.80			1.00	1.00	2.00		26	38			11	1	4		2894.96	3940.09			4395.70	323.64	180.71		263.18	394.01
Saida5BuziosDOV6.Dez2016	Open	Buzios	December	DOV	Shallow	Offshore	24.98	6	13	3.22	0.73	0.00	0.18	0.08	0.00	0.00	0.82	54	4591.672029	6		1.29	3.89					1.25		9	35					10		644.01	3385.70					561.95		214.67	376.19
Saida5CabrasBRUV1.Dez2016	No-take	Cabras	December	BRUV	Interface	Inshore	24.57	7	4	2.00	0.50	0.00	0.50	0.00	0.00		0.50	5	1620.339231	4	1.00	1.00	1.00						2	2	1						1301.64	256.59	62.11						1301.64	128.29	62.11
Saida5CabrasBRUV2.Dez2016	No-take	Cabras	December	BRUV	Interface	Inshore	24.09	12	4	1.80	0.00	0.00	0.75	0.00	0.25		0.00	25	2345.218927	6	1.00	1.00	1.00						7	17	1						984.24	1105.94	255.04						140.61	73.73	255.04
Saida5CabrasDOV1.Dez2016	No-take	Cabras	December	DOV	Interface	Inshore	24.36	10	4	2.71	0.53	0.00	0.25	0.00	0.22	0.00	0.53	10	457.7442078	6		1.00	1.00					1.00		6	1					3		357.45	61.88					38.42		89.36	61.88
Saida5CabrasDOV2.Dez2016	No-take	Cabras	December	DOV	Interface	Inshore	24.36	10	4	2.67	0.47	0.00	0.28	0.00	0.25	0.00	0.47	19	532.8664581	5	1.00	1.40						1.00	2	14						3	43.69	489.18							43.69	122.29
Saida5CabrasDOV3.Dez2016	No-take	Cabras	December	DOV	Interface	Inshore	24.36	10	4	2.76	0.72	0.00	0.10	0.00	0.18	0.00	0.72	22	2541.09717	6	1.00	1.64	1.00					1.00	2	18	1					1	67.76	389.20	2084.13						67.76	129.73	2084.13
Saida5CabrasDOV4.Dez2016	No-take	Cabras	December	DOV	Shallow	Inshore	24.73	4	4	3.49	0.32	0.00	0.25	0.02	0.00	0.42	0.75	62	2132.893856	6		1.00	1.54					1.40		5	43					14		44.46	1729.79					358.64		44.46	61.78
Saida5CabrasDOV5.Dez2016	No-take	Cabras	December	DOV	Shallow	Inshore	24.73	4	4	3.22	0.75	0.00	0.25	0.00	0.00	0.00	0.75	22	2313.367451	5	1.00	1.00	2.33					2.00	2	2	14					4	724.81	624.78	832.02					131.76	362.41	624.78	138.67
Saida5CabrasDOV6.Dez2016	No-take	Cabras	December	DOV	Shallow	Inshore	24.73	4	4	3.45	0.67	0.00	0.33	0.00	0.00	0.00	0.67	24	1659.72566	9	1.00	1.00	2.80			1.00		1.00	2	4	14			1		3	425.32	552.91	272.77			334.12		74.60	425.32	276.45	90.92
Saida5MarViradoBRUV1.Dez2016	Open	Mar Virado	December	BRUV	Interface	Inshore	24.7	4	2	2.17	0.05	0.00	0.70	0.00	0.25		0.05	9	363.3552577	6	1.00	3.50	1.00						1	7	1								363.36								363.36
Saida5MarViradoBRUV2.Dez2016	Open	Mar Virado	December	BRUV	Interface	Inshore	24.64	5	2	2.00	0.00	0.00	0.75	0.00	0.25		0.00	5	94.43807195	3		1.00	3.00							2	3								94.44								94.44
Saida5MarViradoDOV1.Dez2016	Open	Mar Virado	December	DOV	Interface	Inshore	24.66	4.6	2	1.92	0.23	0.00	0.37	0.00	0.40	0.00	0.23	1		1							1.00								1
Saida5MarViradoDOV6.Dez2016	Open	Mar Virado	December	DOV	Shallow	Inshore	25	2	2	2.91	0.63	0.00	0.12	0.00	0.00	0.25	0.88	1		1								1.00								1
Saida5PalmasBRUV1.Dez2016	No-take	Palmas	December	BRUV	Interface	Inshore	24.1	13	6	2.00	0.00	0.00	0.50	0.00	0.50		0.00	18	6145.701122	4	1.00	1.00	1.00						3	9	6						51.11	441.23	5653.36						17.04	49.03	942.23
Saida5PalmasBRUV2.Dez2016	No-take	Palmas	December	BRUV	Interface	Inshore	24.13	12	6	2.73	0.55	0.00	0.25	0.00	0.20		0.55	45	7334.017938	14	1.00	1.00	1.00						6	34	5						1137.54	4106.27	2090.21						227.51	120.77	418.04
Saida5PalmasDOV1.Dez2016	No-take	Palmas	December	DOV	Interface	Inshore	25.26	10	6	2.61	0.57	0.00	0.15	0.00	0.28	0.00	0.57	59	11979.5225	12	1.00	1.40	1.00		1.00	1.00	1.00	1.00	2	35	7		1	8	5	1	255.69	3065.92	4154.36		44.52	3999.84	450.44	8.76	127.85	122.64	593.48		44.52
Saida5PalmasDOV2.Dez2016	No-take	Palmas	December	DOV	Interface	Inshore	25.26	10	6	2.50	0.53	0.00	0.23	0.00	0.23	0.00	0.53	34	5239.844333	11	1.00	1.11	1.00	1.00	1.00	1.00			1	21	3	1	5	3				1896.69	1001.07	41.61	157.55	2142.92				105.37	333.69	41.61	31.51
Saida5PalmasDOV3.Dez2016	No-take	Palmas	December	DOV	Interface	Inshore	25.26	10	6	2.56	0.62	0.00	0.02	0.00	0.37	0.00	0.62	58	6241.74219	10	1.25	2.53	1.00		1.00		1.00		5	48	3		1		1		423.84	5491.54	301.43		24.93				105.96	392.25	150.72		24.93
Saida5PalmasDOV4.Dez2016	No-take	Palmas	December	DOV	Shallow	Inshore	24.76	4	6	3.21	0.25	0.00	0.43	0.00	0.00	0.32	0.57	61	7184.25366	10	1.00	1.33	2.56			1.00		1.40	1	4	46			3		7		594.06	4583.20			1737.16		269.84		297.03	254.62
Saida5PalmasDOV5.Dez2016	No-take	Palmas	December	DOV	Shallow	Inshore	24.76	4	6	3.38	0.55	0.00	0.30	0.07	0.00	0.08	0.70	31	1799.36487	8	1.00	1.40	1.78		1.00			1.67	1	7	16		2			5	88.99	214.45	1160.18		68.95			266.79	88.99	71.48	128.91		34.48
Saida5PalmasDOV6.Dez2016	No-take	Palmas	December	DOV	Shallow	Inshore	24.76	4	6	3.23	0.67	0.00	0.20	0.05	0.00	0.08	0.80	39	5550.138853	12		1.60	1.47			1.00	1.00	1.75		8	22			1	1	7		630.55	4243.45			335.80	80.41	259.92		157.64	303.10
Saida5TamanduaDOV1.Dez2016	Open	Tamandua	December	DOV	Interface	Inshore	25.5	2.5	2.5	2.17	0.00	0.48	0.32	0.00	0.20	0.00	0.48	2		3	1.00	1.00							1	1
Saida5TamanduaDOV2.Dez2016	Open	Tamandua	December	DOV	Interface	Inshore	25.5	2.5	2.5	2.09	0.00	0.42	0.28	0.00	0.30	0.00	0.42	2		2	1.00	1.00							1	1
Saida5TamanduaDOV3.Dez2016	Open	Tamandua	December	DOV	Interface	Inshore	25.5	2.5	2.5	1.94	0.00	0.35	0.17	0.00	0.48	0.00	0.35	1		1	1.00								1
Saida5TamanduaDOV5.Dez2016	Open	Tamandua	December	DOV	Shallow	Inshore	25.87	1	2.5	2.89	0.17	0.58	0.25	0.00	0.00	0.00	0.75	1		1		1.00								1
Saida6AlcatrazesBRUV1.Jan2017	No-take	Alcatrazes	January	BRUV	Interface	Offshore	27.65	11	18	3.50	0.30	0.00	0.70	0.00	0.00		0.30	134	25980.09972	24	1.00	2.26	1.13		1.00	1.36	1.00		19	77	17		5	15	1		2995.40	6489.50	7778.95		124.92	8489.09	102.23		166.41	202.80	555.64		24.98
Saida6AlcatrazesBRUV2.Jan2017	No-take	Alcatrazes	January	BRUV	Interface	Offshore	27.46	13	18	2.00	0.00	0.00	0.50	0.00	0.50		0.00	23	10870.87458	13	1.00	1.00	1.00						13	6	4						3930.08	2084.27	4856.52						302.31	347.38	1618.84
Saida6AlcatrazesDOV1.Jan2017	No-take	Alcatrazes	January	DOV	Interface	Offshore	27.46	13	18	2.61	0.35	0.00	0.53	0.00	0.12	0.00	0.35	105	8404.299634	17	1.00	2.33	1.00			1.00	1.00	1.00	3	91	7			1	2	1	988.36	4816.53	1462.65			956.08	138.83	41.86	329.45	178.39	487.55
Saida6AlcatrazesDOV2.Jan2017	No-take	Alcatrazes	January	DOV	Interface	Offshore	27.46	13	18	2.46	0.38	0.00	0.23	0.03	0.35	0.00	0.42	113	10339.94082	12	1.00	2.62	1.33			1.00	1.00	1.00	3	102	4			1	1	2	493.58	1813.85	2780.84			5211.30	1.21	39.15	246.79	67.18	1390.42
Saida6AlcatrazesDOV3.Jan2017	No-take	Alcatrazes	January	DOV	Interface	Offshore	27.46	13	18	2.62	0.55	0.00	0.22	0.00	0.23	0.00	0.55	133	29121.56693	20	1.00	2.41	1.00			2.78	1.00	1.00	3	94	6			25	2	3	869.58	6856.26	3684.68			17472.11	161.02	77.91	289.86	195.89	736.94
Saida6AlcatrazesDOV4.Jan2017	No-take	Alcatrazes	January	DOV	Shallow	Offshore	27.91	6	18	3.67	0.23	0.00	0.28	0.00	0.00	0.48	0.72	41	17853.3257	15	1.00	1.00	1.00		1.00	1.00		1.00	3	10	21		1	3		3	313.29	4635.10	2693.27		37.68	9950.36		223.63	156.64	579.39	128.25		37.68
Saida6AlcatrazesDOV5.Jan2017	No-take	Alcatrazes	January	DOV	Shallow	Offshore	27.91	6	18	3.30	0.57	0.00	0.23	0.00	0.00	0.20	0.77	100	12303.44424	13	20.50	4.33	1.00		1.00	1.29		1.14	41	39	2		1	9		8	305.34	4767.31			33.79	6902.73		294.27	152.67	681.04			33.79
Saida6AlcatrazesDOV6.Jan2017	No-take	Alcatrazes	January	DOV	Shallow	Offshore	27.91	6	18	3.18	0.73	0.00	0.17	0.00	0.03	0.07	0.80	38	8470.903554	13	1.00	1.00	1.44		1.00	1.00		1.00	1	16	13		2	1		5	466.02	6269.76	575.95		73.61	886.45		199.12	466.02	417.98	115.19		36.80
Saida6BuziosBRUV2.Jan2017	Open	Buzios	January	BRUV	Interface	Offshore	28.25	15	12	2.33	0.10	0.00	0.70	0.00	0.20		0.10	54	14466.04555	14	1.00	1.00	1.00				1.00		4	43	5				2		5748.67	5538.02	3028.84				150.51		1437.17	128.79	605.77
Saida6BuziosDOV1.Jan2017	Open	Buzios	January	DOV	Interface	Offshore	28.25	16	12	2.76	0.30	0.00	0.18	0.27	0.25	0.00	0.57	54	21176.16892	13	1.00	1.08	1.00				1.00	1.00	2	43	7				1	1	2174.18	5950.44	6249.37				112.38	6689.80	1087.09	156.59	1249.87
Saida6BuziosDOV2.Jan2017	Open	Buzios	January	DOV	Interface	Offshore	28.25	16	12	2.85	0.32	0.00	0.33	0.25	0.10	0.00	0.57	30	9882.148208	12	1.00	1.05	1.00			1.00	1.00		1	21	4			3	1		258.57	3344.17	5317.31			906.96	55.14		258.57	185.79	1329.33
Saida6BuziosDOV3.Jan2017	Open	Buzios	January	DOV	Interface	Offshore	28.25	16	12	2.27	0.30	0.00	0.15	0.12	0.43	0.00	0.42	104	39346.85816	5	6.80	1.89					1.00		34	66					4		30000.69	8956.44					389.73		6000.14	271.41
Saida6BuziosDOV4.Jan2017	Open	Buzios	January	DOV	Shallow	Offshore	28.28	5	12	2.98	0.53	0.00	0.15	0.30	0.02	0.00	0.83	73	15066.17747	14		1.33	1.13		1.00	1.00		1.00		24	36		5	2		6		6392.57	7637.90		323.98	282.91		428.81		376.03	238.68		64.80
Saida6BuziosDOV5.Jan2017	Open	Buzios	January	DOV	Shallow	Offshore	28.28	5	12	3.04	0.52	0.00	0.17	0.30	0.02	0.00	0.82	69	17703.76035	12		2.13	2.58		1.44	1.00	1.00	1.00		17	31		13	6	1	1		1757.24	9765.53		818.21	4178.17	1049.67	134.95		219.66	813.79		90.91
Saida6BuziosDOV6.Jan2017	Open	Buzios	January	DOV	Shallow	Offshore	28.28	5	12	3.17	0.58	0.00	0.30	0.10	0.02	0.00	0.68	58	7665.276784	10		1.00	1.38			1.00		1.18		6	36			3		13		1545.30	4944.73			486.10		689.15		309.06	190.18
Saida6CabrasBRUV1.Jan2017	No-take	Cabras	January	BRUV	Interface	Inshore	27.48	12	14.5	2.33	0.15	0.00	0.55	0.00	0.30		0.15	30	5705.565215	10	1.11	1.00	1.00						21	5	4						2249.10	1085.20	2371.26						124.95	217.04	592.82
Saida6CabrasBRUV2.Jan2017	No-take	Cabras	January	BRUV	Interface	Inshore	27.48	12	14.5	2.25	0.15	0.00	0.40	0.00	0.45		0.15	102	15016.37387	14	1.18	3.09	1.00			1.00	1.00		20	71	7			2	2		6773.28	2186.74	3996.69			1939.77	119.89		423.33	99.40	570.96
Saida6CabrasDOV1.Jan2017	No-take	Cabras	January	DOV	Interface	Inshore	27.48	13	14.5	2.81	0.52	0.00	0.30	0.00	0.18	0.00	0.52	99	15319.32264	14	1.00	1.89	1.00			1.00			7	87	2			3			3225.51	8722.25	1058.79			2312.78			460.79	207.67	529.40
Saida6CabrasDOV2.Jan2017	No-take	Cabras	January	DOV	Interface	Inshore	27.48	13	14.5	2.76	0.53	0.00	0.23	0.00	0.23	0.00	0.53	56	16428.54102	14	1.17	1.55	1.00						7	48	1						7721.17	8706.83	0.54						1286.86	280.87	0.54
Saida6CabrasDOV3.Jan2017	No-take	Cabras	January	DOV	Interface	Inshore	27.48	13	14.5	2.56	0.52	0.00	0.08	0.00	0.40	0.00	0.52	32	4698.843738	10	1.00	1.17						1.00	3	28						1	941.75	3723.02						34.07	313.92	169.23
Saida6CabrasDOV4.Jan2017	No-take	Cabras	January	DOV	Shallow	Inshore	27.87	6	14.5	3.22	0.90	0.00	0.10	0.00	0.00	0.00	0.90	62	13370.07536	14	1.00	1.00	1.04			1.00	1.00	1.00	4	8	24			7	2	17	1661.78	4851.92	3204.77			2302.11	222.60	1126.90	415.45	693.13	178.04
Saida6CabrasDOV5.Jan2017	No-take	Cabras	January	DOV	Shallow	Inshore	27.87	6	14.5	3.00	0.75	0.00	0.25	0.00	0.00	0.00	0.75	62	10511.2312	11	1.00	1.00	1.26			1.00		1.00	1	5	48			3		5		1383.53	7129.46			1668.60		329.63		345.88	222.80
Saida6CabrasDOV6.Jan2017	No-take	Cabras	January	DOV	Shallow	Inshore	27.87	6	14.5	3.00	0.68	0.00	0.32	0.00	0.00	0.00	0.68	48	16002.50146	17	1.00	1.00	1.09			1.00		1.00	6	13	24			2		3	1391.11	6404.53	6912.69			1066.62		227.55	278.22	582.23	363.83
Saida6MarViradoBRUV1.Jan2017	Open	Mar Virado	January	BRUV	Interface	Inshore	27.93	4	11	2.50	0.00	0.20	0.60	0.00	0.20		0.20	78	9745.99775	13	1.00	2.50	1.00				1.00	1.00	3	50	21				3	1	542.42	3833.70	5153.14				216.73		180.81	212.98	245.39
Saida6MarViradoBRUV2.Jan2017	Open	Mar Virado	January	BRUV	Interface	Inshore	27.9	9	11	2.00	0.00	0.00	0.75	0.00	0.25		0.00	37	6004.368136	11	2.78	1.00	1.00				1.00		25	6	3				3		1442.96	2055.01	2218.66				287.74		180.37	411.00	739.55
Saida6MarViradoDOV1.Jan2017	Open	Mar Virado	January	DOV	Interface	Inshore	27.94	5.4	11	2.53	0.30	0.08	0.25	0.02	0.28	0.07	0.47	18	1332.346951	10	1.00	1.00	1.00				1.00	1.00	1	9	1				2	5	346.96	361.02	215.36				122.96	286.04	346.96	51.57	215.36
Saida6MarViradoDOV2.Jan2017	Open	Mar Virado	January	DOV	Interface	Inshore	27.94	5.4	11	2.78	0.38	0.00	0.17	0.00	0.23	0.22	0.60	22	1282.387222	6	1.00	1.00	1.00				1.00	1.00	1	4	2				2	13	291.74	251.85					133.89	604.91	291.74	62.96
Saida6MarViradoDOV3.Jan2017	Open	Mar Virado	January	DOV	Interface	Inshore	27.94	5.4	11	2.90	0.55	0.00	0.13	0.00	0.18	0.13	0.68	21	2787.583902	12	1.00	1.60	1.00				1.00	1.17	3	8	2				1	7	929.01	1299.58	254.07					304.92	309.67	324.89	127.04
Saida6MarViradoDOV4.Jan2017	Open	Mar Virado	January	DOV	Shallow	Inshore	27.9	3	11	3.24	0.23	0.00	0.30	0.00	0.00	0.47	0.70	104	4283.048838	8		5.90	1.83					1.10		59	22					23		1601.06	1261.93					1420.06		160.11	105.16
Saida6MarViradoDOV5.Jan2017	Open	Mar Virado	January	DOV	Shallow	Inshore	27.9	3	11	3.20	0.15	0.00	0.25	0.00	0.00	0.60	0.75	44	2067.35282	7	1.00	1.00	4.00					1.00	1	7	4					32	184.83	404.62						1477.90	184.83	80.92
Saida6MarViradoDOV6.Jan2017	Open	Mar Virado	January	DOV	Shallow	Inshore	27.9	3	11	3.00	0.45	0.22	0.22	0.00	0.00	0.12	0.78	21	1210.688803	8		1.20	1.75				1.00	1.00		6	7				2	6		415.53	143.33				105.07	546.76		83.11	143.33
Saida6PalmasBRUV1.Jan2017	No-take	Palmas	January	BRUV	Interface	Inshore	27.42	12	14.5	2.94	0.50	0.00	0.20	0.00	0.30		0.50	42	15834.59133	23	1.00	1.00	1.00		1.00	1.00			12	11	13		4	2			4511.44	1726.65	6686.58		608.36	2301.57			375.95	156.97	514.35		152.09
Saida6PalmasBRUV2.Jan2017	No-take	Palmas	January	BRUV	Interface	Inshore	27.42	12	14.5	2.31	0.20	0.00	0.35	0.00	0.45		0.20	57	19221.9775	23	1.00	1.00	1.00			1.00	1.00	1.00	15	20	13			4	4	1	4625.61	5563.94	6598.29			2137.71	260.71	35.71	308.37	278.20	507.56
Saida6PalmasDOV1.Jan2017	No-take	Palmas	January	DOV	Interface	Inshore	25.79	18	14.5	2.59	0.40	0.00	0.38	0.00	0.22	0.00	0.40	62	18978.503	15	1.00	1.29	1.00		1.00		1.00		9	31	5		12		5		3246.72	6140.07	8560.00		410.49		621.23		360.75	266.96	1712.00		34.21
Saida6PalmasDOV2.Jan2017	No-take	Palmas	January	DOV	Interface	Inshore	25.79	18	14.5	2.59	0.47	0.00	0.23	0.00	0.30	0.00	0.47	10	833.8212719	3	1.00	1.29							1	9								833.82								119.12
Saida6PalmasDOV3.Jan2017	No-take	Palmas	January	DOV	Interface	Inshore	25.79	18	14.5	2.23	0.45	0.00	0.28	0.00	0.27	0.00	0.45	11	3200.293485	7	1.00	1.00							3	8							941.41	2258.88							313.80	322.70
Saida6PalmasDOV4.Jan2017	No-take	Palmas	January	DOV	Shallow	Inshore	27.5	6	14.5	3.20	0.67	0.00	0.25	0.05	0.02	0.02	0.73	46	13405.8711	15	1.00	1.46	1.27			1.00	1.00	1.00	2	19	14			4	2	5	256.31	1348.82	4050.43			7263.69	159.43	327.19	128.15	337.20	368.22
Saida6PalmasDOV5.Jan2017	No-take	Palmas	January	DOV	Shallow	Inshore	27.5	6	14.5	3.43	0.78	0.00	0.22	0.00	0.00	0.00	0.78	65	7352.87052	9	1.00	1.33	1.83			1.00		1.11	1	8	44			2		10	181.24	1582.11	3427.22			1677.64		484.66	181.24	527.37	142.80
Saida6PalmasDOV6.Jan2017	No-take	Palmas	January	DOV	Shallow	Inshore	27.5	6	14.5	3.28	0.53	0.00	0.40	0.00	0.00	0.07	0.60	72	19297.4259	14	1.00	1.13	1.31		31.00	1.13		1.00	1	9	21		31	9		1		2044.83	8421.83		660.89	8119.14		50.74		681.61	601.56		660.89
Saida6TamanduaBRUV2.Jan2017	Open	Tamandua	January	BRUV	Interface	Inshore	27.47	2.5	10	1.80	0.00	0.05	0.50	0.00	0.45		0.05	15	1771.848331	9	1.00	1.00	1.00						2	3	10						254.00	146.88	1370.97						127.00	73.44	137.10
Saida6TamanduaDOV1.Jan2017	Open	Tamandua	January	DOV	Interface	Inshore	27.46	3.7	10	2.30	0.02	0.52	0.28	0.00	0.18	0.00	0.53	16	657.2945616	8	1.00	1.00	3.50						1	8	7							561.60	95.70							93.60	47.85
Saida6TamanduaDOV2.Jan2017	Open	Tamandua	January	DOV	Interface	Inshore	27.46	3.7	10	2.18	0.03	0.50	0.25	0.00	0.22	0.00	0.53	25	1233.417071	8	1.00	1.00	5.33						1	8	16						234.21	999.06	0.14						234.21	166.51	0.14
Saida6TamanduaDOV3.Jan2017	Open	Tamandua	January	DOV	Interface	Inshore	27.46	3.7	10	2.02	0.00	0.57	0.22	0.00	0.22	0.00	0.57	10		4		1.29						1.00		9						1
Saida6TamanduaDOV4.Jan2017	Open	Tamandua	January	DOV	Shallow	Inshore	27.79	1.5	10	2.38	0.05	0.70	0.25	0.00	0.00	0.00	0.75	15	63.18567694	7	1.00	1.00	6.00					1.33	1	4	6					4								63.19
Saida6TamanduaDOV5.Jan2017	Open	Tamandua	January	DOV	Shallow	Inshore	27.79	1.5	10	2.67	0.55	0.25	0.20	0.00	0.00	0.00	0.80	52		5		1.80	8.00					1.00		9	40					3
Saida6TamanduaDOV6.Jan2017	Open	Tamandua	January	DOV	Shallow	Inshore	27.79	1.5	10	2.73	0.27	0.40	0.27	0.00	0.07	0.00	0.67	52		6		4.00	5.75		20.00			1.00		8	23		20			1
[truncated: 13 more columns]
